# Supplementary material for: Characteristic Dissection of Xanthomonas oryzae pv. oryzae Responsive MicroRNAs in Rice
Source: Int J Mol Sci. 2020 Jan 25;21(3):785. doi: 10.3390/ijms21030785 (PMC7037501; doi:10.3390/ijms21030785)
Supplement: Supplementary file 1 [file ijms-21-00785-s001.zip › supplementary files/Supplementary Tables.xlsx]

## Sheet: Table S1
Table S1 Expression level of miRNAs respond to Xoo strain PXO86 in eighteen small RNA libraries
miRNA Id	Normalized expression values (TPM)
	IR24-0 h-1	IR24-0 h-2	IR24-0h-3	IR24-8 h-1	IR24-8 h-2	IR24-8h-3	IR24-24 h-1	IR24-24 h-2	IR24-24h-3	IRBB5-0 h-1	IRBB5-0 h-2	IRBB5-0h-3	IRBB5-8 h-1	IRBB5-8 h-2	IRBB5-8h-3	IRBB5-24 h-1	IRBB5-24 h-2	IRBB5-24h-3
novel_mir1	18.76	20.98	18.41	23.77	36.61	39.44	47.48	50.2	58.44	25.89	33.72	36.28	28.75	28.48	24.69	24.17	25.53	28.08
novel_mir2	37.79	38.68	47.65	10.84	14.08	9.09	24.54	12.92	12.63	9.79	10.82	9.09	12.79	12.55	12.51	21.26	20.65	20.2
novel_mir3	3.24	3	3.2	11.07	9.26	8.89	4.26	11.43	9.89	3.77	3.08	3.01	9.76	6.24	8.64	1.61	7.33	10.58
novel_mir4	367.63	368.61	368.99	544.77	476.94	480.11	614.22	664.53	494.87	490.96	501.61	655.54	556.9	565.13	569.77	397.92	477.52	410.4
novel_mir5	21.8	21.23	21.2	18.55	18.53	17.67	13.75	13.98	12.85	8.98	12.08	11.09	9.84	9.49	9.88	12.56	13.88	15.51
novel_mir6	30.68	29.63	30.72	23.73	19.49	19.96	21.24	19.81	17.94	11.35	11.65	10.16	14.22	13.73	12.03	24.09	24.54	22.11
novel_mir7	19.16	18.13	18.28	9.65	7.97	81.65	6.41	6.03	10.34	10.38	14.25	10.52	5.34	5.93	6.05	13.62	13.48	13.87
novel_mir8	5.52	4.22	5.18	1.15	2.37	1.65	0.84	0.63	2.77	1.53	1.22	1.01	0.88	0.97	1.13	1.34	1.19	2.38
novel_mir9	3.2	3.38	3.43	6.25	5.56	5.97	7.49	5.91	5.83	2.12	2.17	2.56	5.5	5.48	5.14	7.56	7.14	7.42
novel_mir10	1.7	1.77	1.99	2.97	1.93	2.22	2.19	1.92	1.7	0.64	1.54	0.6	1.42	1.24	0.96	1.5	1.82	1.22
novel_mir11	67.19	69.07	69.6	96.85	97.52	95.52	109.72	107.34	124.82	51.39	67.4	41.49	101.33	109.3	104.68	101.47	106.68	100.96
novel_mir12	0.72	0.59	0.7	0.001	0.001	0.001	0.001	0.001	0.001	2.08	1.42	0.87	0.42	0.001	0.001	0.43	0.4	0.61
novel_mir13	10.8	10.52	10.11	3.64	4.37	4.53	3.69	4.89	5.72	44.49	59.7	38.39	10.76	11.48	9.26	20.49	20.02	20.87
novel_mir14	19.04	24.25	21.38	8.66	9.04	9.55	4.99	4.93	12.44	8.6	8.65	6.64	6.65	6.48	6.31	7.91	7.77	7.4
novel_mir15	33.52	31.71	34.16	134.58	110.56	121.79	126.31	186.01	186.69	59.95	62.89	64.19	77.16	85.29	77.33	94.46	95.7	94.47
novel_mir16	61.03	61.22	61.62	15.5	27.05	21.05	9.68	13.98	16.91	42.37	36.92	38.11	10.03	10.9	10.48	7.44	15.42	15.77
novel_mir17	255.84	230.33	248.84	465.99	499.69	473.72	419.48	666.37	689.05	911.58	1017.84	907.12	424.24	431.92	303.55	475.18	452.92	479.8
novel_mir18	8.4	8.81	9.06	10.12	12	14.93	14.98	17.86	15.73	4.07	2.13	5.92	3.73	3.53	2.33	5.86	3.13	2.7
novel_mir19	12.56	13.48	13.27	11.75	35.05	34.2	38.6	41.98	50.35	14.41	9.55	15.54	38.58	49.07	44.81	33.81	43.13	43.85
novel_mir20	4.92	5.23	5.61	2.97	1.74	1.81	1.54	1.37	0.96	3.77	3.24	3.01	2.57	2.37	2.33	4.37	3.65	3.62
novel_mir21	61.35	61.24	61.84	97.45	69.51	80.78	85.29	120.85	159.55	103.76	100.72	82.79	91.46	89.58	100.76	42.78	68.58	54.35
novel_mir22	6.96	6.78	6.83	1.4	1.78	1.59	1.27	1.92	1.11	3.22	3.87	3.4	1.27	1.32	1.32	2.05	2.42	2.77
novel_mir23	8.08	8.49	8.69	3.26	3.19	2.91	3.99	5.91	5.13	31.56	21.48	44.39	5.26	4.09	5.7	10.97	10.49	10.83
novel_mir24	71.51	71.96	68.02	34.68	32.57	29.17	14.9	21.66	23.66	37.88	67.87	58.62	20.64	27.89	24.79	47.86	47.85	47.25
novel_mir25	94.87	99.12	92.64	214.51	145.24	127.1	155.88	158.83	124.19	8.47	8.49	5.09	8.07	8.77	2.77	10.56	9.79	8.69
novel_mir26	57.15	56.67	55.15	43.74	34.16	37.65	27.73	28.94	26.32	44.57	41.14	37.88	28.97	29.13	25.27	39.67	38.18	35.38
novel_mir27	40.16	36.88	38.08	65.89	56.05	53.39	61.22	43.19	67.52	44.49	40.11	42.42	26.82	23.81	29.08	68.89	60.98	73.61
novel_mir28	0.4	0.43	0.36	2.77	3.45	2.06	1.31	0.39	0.37	1.02	0.001	0.44	1	1.75	1.6	0.43	0.4	0.48
novel_mir29	14.6	12.32	13.69	23.25	23.53	28.17	27.42	25.38	25.92	6.23	11.88	7.95	19.79	19.78	19.35	21.02	21.13	17.17
novel_mir30	1.96	1.55	1.35	0.95	3.45	3.05	2.07	3.17	6.57	12.58	11.37	4.57	6.76	7.87	7.55	9.88	9.12	9.08
novel_mir31	12.88	12.47	12.98	21.83	21.3	22.2	19.7	22.12	22.59	10.21	11.13	9.22	19.83	18.35	18.86	18.42	16.21	15.62
novel_mir32	247.33	250.31	244.74	148.54	217.11	258.06	289.75	271.41	263.03	256.07	407.14	377.25	254.01	238.3	210.61	191.83	201.5	216.6
novel_mir33	27.2	27	28.51	33.34	28.82	22.82	35.14	38.26	26.76	15.72	19.54	19.53	35.62	38.36	33.85	35.38	36.31	36.06
novel_mir34	10.64	9.94	10.99	4.45	4.08	4.09	2	3.72	4.47	7.54	5.53	6.44	3.42	3.14	3.54	2.87	4.92	4.46
novel_mir35	7.04	7.17	7.16	3.2	3.15	3.47	2.27	2	2.51	2.12	3.91	1.35	2.34	2.13	2.3	2.56	2.81	2.05
novel_mir36	302.39	320.11	306.03	208.81	222.26	189.52	185.3	196.74	179.23	281.28	284.58	219.67	186.8	227.06	248.15	263.78	259.12	256.01
novel_mir37	0.001	0.001	0.001	0.001	0.001	0.001	0.001	0.001	0.001	21.44	27.87	20.79	3.3	3.06	3.76	3.9	4.8	4.81
novel_mir38	0.96	1.98	1.01	1.9	0.82	1.01	1.23	3.02	4.69	1.65	1.38	1.48	1.88	2.39	2.01	2.6	2.81	2.52
novel_mir39	42.31	40.98	42.83	107.57	99.73	112.27	131.92	140.66	156.12	14.24	17.92	19.18	15.22	15.24	14.26	19.36	20.77	20.12
novel_mir40	23.08	23.77	22.41	11.98	11.23	10.29	9.49	9.75	5.98	12.41	21	10.21	8.34	9.74	8.6	14.09	13	13.57
novel_mir41	138.34	141.38	140.55	70.16	78.81	79.38	53.57	63.2	80.37	77.53	104.67	99.22	61.83	52.71	50.94	51.76	51.42	52.34
novel_mir42	145.54	147.25	147.85	219.97	189.58	212.42	230.15	201	225.23	179.09	160.3	124.48	163.43	217.19	164.07	227.68	218.84	212.05
novel_mir43	4.4	4.07	3.96	4.1	4	4.46	3.53	3.21	5.13	0.001	0.001	0.001	0.001	0.001	0.001	0.39	0.001	0.001
novel_mir44	82.74	76.39	78.64	172.11	135.64	162.12	165.29	267.42	351.34	63.72	75.84	63.58	65.71	64.49	88.91	43.92	43.27	43.39
novel_mir45	11.2	10.57	10.79	19.62	21.3	24.08	20.81	19.34	27.8	8.77	8.8	8.99	17.33	17.53	18.34	15.9	17.56	16.02
novel_mir46	26.96	26.66	26.27	17.56	14.08	14.39	13.4	10.22	7.31	12.12	16.5	13.67	11.45	12.02	11.32	14.11	14.67	14.8
novel_mir47	127.26	126.62	113.69	205.29	178.03	194.79	251.54	272.04	245.16	269.8	262.47	269.46	270.42	291.21	216.95	290.86	309.58	275.28
novel_mir48	1434.76	1365.97	1445.49	2815.03	3964.76	3444.84	4642.63	3754.62	3521.46	1373.65	1413.56	1462.58	3732.76	3450.81	3989.36	3473.14	4008.68	4862.8
novel_mir49	21.16	20.51	20.23	15.98	14.86	14.05	10.87	11.51	12.11	10.89	12.56	12.59	12.45	11.95	10.87	16.96	13.6	12.81
novel_mir50	77.03	79.16	74.35	89.15	82.62	91.99	113.52	116.22	117.58	149.69	161.28	149.44	105.18	128.88	118.8	210.37	155.92	142.07
novel_mir51	35.68	35.81	34.92	37.25	35.38	36.24	31.68	38.34	36.4	30.93	32.77	28.24	33.93	37.7	32.12	30.07	37.86	30.38
novel_mir52	29.4	30.2	30.57	42.12	38.38	42.18	50.04	37.95	43.05	16.74	18.71	19.08	42.19	42.79	45.25	46.17	51.22	37.54
novel_mir53	62.59	58.53	63.1	48.53	53.28	57.3	43.28	41.04	47.36	27.58	33.84	26.39	31.59	32.78	31.54	39.04	42.3	38.26
novel_mir54	3.16	2.94	3.1	2.97	2.93	3.06	1.57	1.76	3.14	1.06	1.66	1.68	0.38	0.4	0.62	0.63	0.3	0.4
novel_mir55	369.15	360.82	362.19	178.4	182.58	222.44	170.97	137.06	117.95	160.53	181.38	160.45	171.5	188.46	175.19	225.25	240.52	154.05
novel_mir56	364.71	369.09	360.15	345.41	311.59	309.87	304.08	279.91	264.07	235.14	261.13	245.58	289.78	308.51	235.73	325.26	340.74	270.21
novel_mir57	5.08	5.84	5.57	4.71	4.89	4.31	5.26	6.5	5.65	4.53	6.51	5.11	4.69	3.96	3.14	3.98	4.48	3.24
novel_mir58	1.52	1.74	2.34	28.44	19.75	25.99	40.78	45.89	45.7	3.39	8.05	4.75	32.55	31.92	36.57	20.66	20.22	19.9
novel_mir59	14.64	14.28	14.37	5.81	6.37	5.2	3.88	4.58	3.88	13.13	16.11	9.22	8.15	9.62	8.57	11.81	10.86	11.03
novel_mir60	36.95	43.08	38.05	18.31	14.38	17.44	11.91	12.34	15.62	12.5	21.4	12.44	12.8	13.69	13.44	17.95	19.27	19.83
novel_mir61	1.16	1.47	1.91	0.51	0.78	0.41	0.001	0.43	0.44	1.06	0.91	1.46	0.46	0.54	0.36	0.67	0.7	0.68
novel_mir62	37.67	38.04	33.48	69.05	49.8	40.93	48	53.84	48.95	23.13	25.7	24.87	47.07	47.13	42.73	42.31	39.64	37.15
novel_mir63	4.08	3.22	3.49	1.27	0.67	1.22	2.04	0.9	1.22	0.55	2.37	1.03	1.73	1.67	1.2	4.72	3.92	4.06
novel_mir64	88.91	84.64	84.38	98.91	85.47	105.05	100.12	97.08	115.18	67.28	57.37	65.33	89.19	94.6	105.52	123.7	128.76	116.51
novel_mir65	6.12	6.19	6.1	12.46	13.19	13.79	13.63	12.73	13.7	2.25	4.86	3.11	11.3	12.84	11.84	10.67	10.69	10.22
novel_mir66	60.31	60.7	60.59	43.78	49.62	49.74	96.39	141.29	127.07	139.43	142.88	133.18	85.46	37.82	101	67.55	61.25	67.08
novel_mir67	11.92	12.16	11.8	9.21	8.89	9.62	9.95	9.05	7.53	10.72	9.99	10.9	8.19	6.87	8.35	8.27	8.84	8.19
novel_mir68	90.19	97.12	96.99	161.47	145.68	154.9	143.74	157.5	196.73	22.33	30.76	36.1	23.21	22.22	21.84	20.72	20.81	21.49
novel_mir69	0.61	0.69	0.66	2.06	0.96	1.25	1.38	1.84	0.81	0.97	1.18	1.01	1.23	1.9	2.04	1.42	1.62	1.44
novel_mir70	9.4	9.36	9.07	7	7.37	6.19	6.11	7.13	8.08	7.08	10.62	9.73	6.76	6.46	6.06	5.5	5.99	6.51
novel_mir71	8.2	8.44	8.3	5.93	5.85	6.97	5.22	5.68	5.28	3.47	3.4	3.66	5.07	6.13	5.25	6.14	6.43	6.2
novel_mir72	1.4	1.4	1.01	1.52	1.3	1.7	2.92	2.62	3.51	5.76	6.79	6.25	3.23	3.62	3.73	5.12	5.82	5.1
novel_mir73	8.12	8.61	8.32	9.89	7.97	8.08	5.68	9.83	14.47	13.22	11.57	16.8	12.38	11.79	13.76	11.18	10.66	11.77
novel_mir74	12.88	12.77	12.57	5.25	5.56	4.46	2.07	3.76	2.95	10.55	16.19	11.44	3.23	3.3	3.43	4.8	4.83	4.13
novel_mir75	17.76	19.84	18.44	36.7	31.34	35.4	39.21	33.76	39.91	15.25	19.27	12.16	31.28	30.41	31.65	29.64	29.55	29.88
novel_mir76	5.94	5.61	5.84	5.97	4.74	3.13	3.88	4.23	2.36	3.18	2.49	3.92	3.73	3.26	3.44	5.9	5.38	4.82
novel_mir77	76.99	72.33	78.41	122.44	113.63	118.58	144.32	177.78	177.61	113.29	123.85	150.91	156.82	192.81	164.19	136.73	156.08	128.89
novel_mir78	132.54	119.42	132	58.33	67.43	57.24	35.79	32.66	32.08	82.53	75.02	72.73	38.27	38.17	35.95	42.27	38.48	38.69
novel_mir79	151.38	147.3	153.92	157.36	122.08	138.63	107.22	106.08	93.22	155.7	128.16	145.11	106.87	114.89	113.1	134.13	115.52	117.89
novel_mir80	177.54	164.26	171.58	152.02	139.01	142.47	139.48	139.76	141.28	112.87	120.14	112.52	100.83	100.19	100.56	121.26	130.75	121.14
novel_mir81	6.88	5.66	5.73	43.42	55.28	55.82	24.81	63.59	48.8	33.81	32.45	35.59	73.01	63.69	65.25	40.11	42.37	39.88
novel_mir82	14.4	12.85	13.44	11.39	12.26	10.25	9.56	12.41	9.64	9.83	12.2	9.44	11.37	12.84	10.36	16.14	13.4	13.32
novel_mir83	85.23	82.59	81.25	83.21	85.36	89.34	71.43	71.03	81.25	50.84	60.88	51.24	64.83	83	75.48	82.34	82.02	82.53
novel_mir84	27.88	27.73	28.35	12.1	9.48	11.06	8.76	5.17	7.97	10.93	16.38	12.28	11.84	10.55	11.15	11.56	12.53	11.28
novel_mir85	40.19	42.76	47.26	9.29	10.45	8.22	6.11	7.52	6.31	75.29	93.61	80.59	8.22	10.28	7.33	12.59	13.2	13.06
novel_mir86	13.6	13.05	12.74	4.85	5.71	4.76	2.61	4.42	4.61	1.57	0.79	1.4	0.001	0.001	0.001	0.41	0.52	0.36
novel_mir87	2.12	1.93	2.47	1.01	1.33	1.25	0.84	1.41	0.59	3.98	3.99	3.99	2.92	2.91	2.92	4.01	2.38	2.34
novel_mir88	52.83	51.36	53.4	61.06	62.73	61.87	70.97	58.43	84.36	41.56	51.84	55.4	59.87	64.11	62.9	79.98	83.17	78.4
novel_mir89	21.12	22.12	24.95	20.29	16.93	15.85	16.28	15.86	12.63	26.78	26.1	25.86	12.68	14.26	12.18	20.32	20.45	19.65
novel_mir90	1.32	1.08	1.62	2.18	2.15	1.99	1.73	2.23	1.07	2.88	1.82	2.56	2.46	2.64	1.79	2.16	2.5	1.99
novel_mir91	552.08	551.57	562.64	445.11	450.27	492.82	452.97	403.97	462.46	332.59	373.1	355.79	404.88	405.55	427.75	460.1	478.55	478.72
novel_mir92	6.2	6.86	6.73	3.16	2.67	2.03	1.15	1.49	1.88	5.93	5.17	5.82	1.77	1.51	1.42	2.46	2.34	2.05
novel_mir93	7.88	7.4	7.65	186.03	160.28	157.76	245.86	302.07	306.63	61.81	55.16	62.49	319.83	313.24	341.66	219.82	201.83	210.42
novel_mir94	4.2	4.22	4.35	4.79	4.33	4.02	5.91	4.86	4.76	5.63	4.97	4.75	4.92	6.13	5.8	8.62	7.33	7.64
novel_mir95	7.72	5.66	9.54	6.53	5.52	5.86	3.69	3.72	4.32	7.37	4.46	5.07	6.57	6.4	6.9	8.62	8.44	7.7
novel_mir96	99.83	99.44	99.14	169.15	139.46	178.71	165.02	179.74	189.01	123.59	111.97	114.17	166.62	166.71	157.34	163.69	175.7	148.48
novel_mir97	10.36	10.83	10.51	13.96	13.67	11.43	14.55	13.04	13.77	6.06	6.75	6.51	11.95	10.63	12.03	12.16	13.34	13.57
novel_mir98	20.28	21.41	20	25.75	20.45	22.63	29.3	29.49	26.32	14.66	17.1	16.96	26.05	24.05	28.33	27.59	27.16	27.97
novel_mir99	1.56	1.39	2.05	0.65	0.37	0.52	0.77	0.51	0.87	0.001	0.39	0.001	0.88	0.81	0.88	0.99	0.91	1.12
novel_mir100	2	2.05	1.95	13.15	12.63	12.43	22.73	26.39	26.03	9.62	9.52	9.57	20.37	22.99	21.11	14.68	15.63	15.91
novel_mir101	3.12	3.52	3.52	4.03	3.11	4.83	5.88	6.42	6.02	2.2	1.38	1.48	6.61	5.24	6.42	3.7	4.24	3.59
novel_mir102	52.31	58.34	52.04	109.59	90.51	103.5	103.61	112.47	115.7	0.42	0.001	0.001	0.001	0.001	0.001	0.34	0.4	0.21
novel_mir103	443.55	420.36	478.45	444.4	420.48	423.13	366.1	287.62	302.48	426.35	469.87	451.07	202.78	197.77	218.19	343.43	319.36	358.82
novel_mir104	35.28	37.69	37.01	34.68	35.27	35.54	33.64	35.6	40.2	23.85	26.14	32.23	39.5	36.85	35.3	39.59	38.04	37.61
novel_mir105	53.51	53.58	51.38	86.57	105.63	109.18	112.68	119.28	131.35	53.09	62.7	40.66	89.08	91.7	93.45	98.91	98.91	98.59
novel_mir106	992.32	996.97	992.2	1324.58	1151.81	1231.3	1123.34	1086.24	1122.43	467.65	432.4	453.04	1092.08	1111.28	1047.12	723.41	701.59	707.85
novel_mir107	14.12	14.91	14.88	7.87	5.56	4.68	4.53	3.78	3.4	2.84	5.65	3.46	2.11	3.41	3.21	3.27	2.93	2.66
novel_mir108	7.02	7.2	7.22	2.25	1.89	1.25	1.27	1.1	0.85	3.56	3.4	3.31	0.92	0.97	0.95	2.38	1.43	1.62
novel_mir109	33.03	32.93	34.12	15.11	11.34	13.05	10.41	9.6	9.49	13.56	15.48	13.47	6.69	6.48	6.88	8.86	8.48	8.37
novel_mir110	8.32	8.52	8.6	125.17	111.89	119.17	148.77	148.41	154.42	37.71	47.97	43.75	129.39	135.71	106.14	111.11	104.98	104.92
novel_mir111	4.42	3.8	3.97	3.28	3.63	2.06	2.69	2.04	2.66	1.1	2.76	1.44	2.31	2.48	2.33	3.03	2.89	2.51
novel_mir112	30.56	30.32	29.54	13.76	14.12	13.75	9.91	9.05	8.79	17.54	18.79	13.82	11.07	12.22	11.45	16.03	16.93	16.56
novel_mir113	6.56	6.59	6.64	3.24	3.85	2.36	1.27	1.25	2.4	10.17	9.28	9.44	3.19	2.72	2.15	2.87	2.27	2.81
novel_mir114	0.75	0.93	1	2.18	2.07	1.44	2.92	3.49	3.43	1.06	1.9	0.83	2.5	1.78	1.84	2.72	2.7	2.41
novel_mir115	3.04	3.18	2.64	1.23	1.52	1.29	1.77	1.37	1.18	19.19	19.35	22.59	0.96	1.63	0.95	2.83	2.78	2.94
novel_mir116	186.29	183.46	192.79	166.14	179.91	150.32	199.16	213.46	210.09	116.81	117.46	103.69	181.69	157.86	147.93	145.71	162.54	157.83
novel_mir117	29.52	27.71	30.96	13.36	13.04	18.47	7.95	6.62	7.96	31.22	32.3	29.64	7.88	9.54	10.83	16.18	15.16	16.79
novel_mir118	30.95	30.95	31.22	28.76	26.75	26.74	83.1	80.39	80.45	44.7	45.64	50.69	53.18	65.98	54.98	24.68	23.55	29.02
novel_mir119	162.3	156.21	124.58	75.1	74.9	61.48	19.56	19.97	21.49	247.47	171.78	258.74	46.84	49.51	48.13	36.09	31	27.1
novel_mir120	555.85	528.85	565.51	759.15	879.05	645.76	630.09	750.84	514.4	1234.76	1186.5	924.4	839.34	908.54	880.89	721.64	763.35	703.39
novel_mir121	24.4	24.91	24.22	76.84	76.73	73.18	50.01	58.58	43.67	48.34	61.83	52.71	94.88	95.03	90.27	72.85	78.02	70.6
novel_mir122	7.32	7.4	7.55	5.77	5.97	5.6	4.22	3.96	4.91	4.45	5.53	5.03	1.77	2.79	1.75	3.15	3.05	3.12
novel_mir123	37.07	35.48	36.55	31.99	27.12	24.59	26.84	25.34	21.15	21.44	23.1	22.27	23.83	28.7	24.83	36.76	40.79	37.32
novel_mir124	19.72	17.2	18.45	15.03	16.23	16.81	15.48	13.04	14.03	12.03	11.41	13.7	17.41	18.19	17.16	22.51	22	23.25
novel_mir125	1.32	0.97	0.83	0.75	0.43	0.41	0.71	0.7	1.51	0.51	2.13	0.64	0.54	0.5	1.22	1.62	1.63	1.66
novel_mir126	12.44	11.92	12.39	8.38	7.85	8.48	4.57	5.83	5.01	5	7.78	6.34	5.34	6.4	6.9	5.86	5.99	6.39
novel_mir127	136.66	139.55	141.81	138.68	126.08	125.02	146.36	162.35	123.41	307.5	294.34	368.51	144.1	114.81	136.82	214.9	213.45	207.98
novel_mir128	30.12	32.31	30.09	151.31	135.23	127.65	160.72	177.82	149.59	72.91	87.1	91.85	138.22	148.13	114.02	106.98	102.8	103.27
novel_mir129	2153.74	2149.58	1923.55	930.75	993.98	966.37	890.08	822.07	846.58	1163.16	1515.27	1219.49	980.83	887.25	892.61	1557.07	1358.18	1453.08
novel_mir130	43.23	42.02	49.5	209.16	172.8	192.54	140.36	146.9	145.07	331.06	281.78	285.03	311.42	380.34	364.63	397.64	430.3	435.46
novel_mir131	43.28	49.62	49.14	85.9	89.91	97.38	67.61	62.11	66.71	37.66	34.11	32.67	27.28	26.57	31.88	92.41	100.34	79.62
novel_mir132	26.08	26.17	25.58	20.72	20.67	20.19	17.09	17.43	17.73	25.67	34.27	27.73	16.18	18.66	17.94	22.87	17.56	12.35
novel_mir133	1.97	2.01	2.07	3.41	3.82	3.91	4.69	4.8	5.54	1.61	0.83	1.01	3.27	3.57	3.41	4.6	4.84	4.54
novel_mir134	8.14	7.96	7.99	2.14	2.78	2.58	2.15	2	1.7	3.6	2.68	3.01	1.27	1.09	1.08	2.87	1.98	1.37
novel_mir136	3.6	3.75	3.55	9.45	10.41	10.8	17.9	16.88	17.92	3.3	4.03	3.78	21.33	20.09	21.77	16.77	14.11	16.31
novel_mir137	22.88	21.61	24.12	10.8	12.78	11.74	9.67	9.67	8.97	15.25	13.98	13.78	11.8	11.75	11.28	24.4	20.85	15.84
novel_mir138	8.68	8.79	8.42	4.64	4.96	4.31	4.38	4.23	4.47	2.12	5.25	3.52	3.04	4.07	2.44	5.9	5.19	4.82
novel_mir139	60.15	58.67	60.72	63.4	57.13	55.12	49.62	50.99	50.03	42.24	49.43	41.97	52.38	53.02	50.65	49.79	61.37	50.9
novel_mir140	4.2	3.91	4.06	7.04	6.96	6.42	10.64	10.22	10.93	3.69	3.32	3.01	6.49	7.6	8.97	8.7	3.85	5
novel_mir141	4.32	4.94	4.27	0.47	0.41	0.41	0.73	0.43	0.48	1.31	1.07	1.4	0.81	0.43	0.55	1.38	1.43	1.01
novel_mir142	5.88	5.73	5.93	11.51	9.97	10.88	10.84	10.18	12.33	6.14	8.29	6.15	10.41	10.01	10.29	8.46	11.81	10.26
novel_mir143	0.44	0.62	0.63	0.87	0.7	0.81	0.61	0.82	0.83	0.001	0.55	0.001	0.85	0.81	1.02	0.83	0.56	0.9
novel_mir144	0.93	0.78	1.12	7	7.71	9.55	12.33	12.24	13.14	0.42	0.63	0.63	14.95	14.23	15.02	11.53	16.37	14.18
novel_mir145	4.24	4.18	4.09	6.8	7.04	9.14	5.22	5.4	5.12	5.68	5.84	5.83	7.92	7.99	7.98	8.3	8.25	12.09
novel_mir146	7	6	6.84	4.95	5.93	5.09	5.45	4.8	4.54	4.91	5.65	4.83	4.92	4.81	4.43	5.63	5.67	2.7
novel_mir147	13.64	13.13	13.48	12.3	14.52	13.8	14.02	14.53	14.4	39.83	34.35	34.23	32.93	34.64	29.32	43.73	36.51	39.34
novel_mir148	0.44	0.43	0.4	11.15	10.74	12.06	18.16	17.9	17.98	4.87	3.55	3.7	4.27	4.78	4.81	7.08	5.27	3.28
novel_mir149	1.44	2.13	1.86	0.01	0.001	0.001	0.65	0.82	0.77	1.23	1.07	1.09	0.73	0.7	0.71	1.14	0.48	0.001
novel_mir150	45.15	43.58	48.61	34.09	36.86	38.83	29.46	29.29	34.52	30.89	36.01	32.84	35.43	42.2	34.17	47.78	30.61	34.63
novel_mir151	11.52	11.85	11.46	13.13	15.19	14.64	23.9	22.71	24.48	54.65	48.8	51.92	16.41	15.41	16.94	25.07	27.71	34.88
novel_mir152	17.6	17	17.74	14.36	14.45	14.07	8.37	8.85	8	12.07	13.31	14.81	10.53	9.62	9.88	11.85	12.73	10.94
novel_mir153	2.84	2.01	3.1	1.62	1.48	1.57	1.27	1.25	1.14	1.82	1.58	1.63	1.04	1.16	1.28	1.69	0.99	1.48
novel_mir154	166.25	164.31	182.37	228.75	258.42	252.2	346.67	413.68	413.73	78.8	90.73	80.3	147.49	130.7	130.24	106.74	100.26	171.8
novel_mir155	60.39	66.85	62.8	139.33	113.19	127.87	135.72	146.49	147.56	125.49	126.74	128.07	104.87	119.7	108.07	110.6	119.01	108.38
novel_mir156	8.6	8.56	9.16	15.18	14.15	16.44	17.4	18.45	19.42	6.74	6.75	6.13	9.45	9.95	10.43	8.03	12.25	8.57
novel_mir157	19.4	19.58	19.83	25.28	22.56	18.21	45.09	48.09	44.17	30.34	40.11	34.71	38.81	35.2	39.43	10.82	17.01	27.79
novel_mir158	4.04	4.75	4.04	1.86	1.11	2.36	0.77	1.37	0.81	2.33	1.46	2.01	1.65	1.71	2.44	1.38	3.13	2.56
novel_mir159	75.23	78.92	72.93	117.47	109.85	113.16	47.94	50.59	54.9	210.27	256.35	214.94	75.43	88.71	71.72	61.44	63.75	62.56
novel_mir160	33.32	33.09	31.96	16.06	14.86	12.68	10.6	8.77	9.93	24.74	31.7	24.74	11.18	11.52	11.09	14.64	15.78	12.74
novel_mir161	96.79	95.3	100.39	137.27	133.3	137.01	132.11	136.94	137.49	65.75	61	68.65	133.88	159.92	161.42	113.12	107.99	122.85
novel_mir162	12.72	12.67	12.55	5.3	4.59	4.68	4.84	6.38	6.24	7.92	8.61	9.36	7.26	5.16	6.71	5.35	7.37	6.41
novel_mir163	24.8	23.31	24.06	63.36	47.65	44.81	42.05	49.3	45.73	128.5	119.08	127.34	55.14	53.03	50.24	73.99	57.84	28.69
novel_mir164	4.76	4.32	4.07	3.6	3.33	2.8	2.3	2.51	2.77	2.08	1.7	1.99	1.46	1.28	1.28	0.67	2.22	1.15
novel_mir165	17.16	16.36	16.73	18.98	17.6	19.25	16.94	16.13	16.29	23.05	20.37	17.47	29.51	31.81	32.71	37.19	30.53	24.15
novel_mir166	2.88	2.91	2.43	3.28	2.59	1.81	2.46	1.92	1.55	1566.84	2002.2	1635.27	4245.77	4849	4933.31	2124.55	2479.52	3256.53
novel_mir167	30.12	31.71	30.39	21.71	22.93	23.96	23.27	20.13	23.23	0.001	0.001	0.001	0.38	0.31	0.55	0.63	0.001	0.001
novel_mir168	327.67	324.83	228.74	627.11	620.22	653.93	1140.11	1169.02	1154.06	1870.24	1265.74	1751.4	585.06	445.42	305.23	1106.89	4361.75	450.72
novel_mir169	8.52	8.87	8.5	23.92	19.38	22.79	21.43	17.47	22.55	6.61	3.16	5.21	18.95	18.5	18.48	14.29	16.53	17.96
novel_mir170	12.96	11.65	11.46	5.46	5.11	3.43	4.42	4.07	4.8	3.35	6.24	3.67	2.61	2.36	2.92	2.05	2.34	2.99
novel_mir171	6	6.24	6.08	3.95	2.67	1.88	2.04	3.09	2.85	5.38	4.38	3.14	1.19	2.18	1.88	5	3.45	1.4
novel_mir172	36.91	34.56	34.95	20.17	23.56	21.42	14.36	16.25	19.05	20.8	23.81	19.9	16.64	17.96	16.26	23.18	20.02	20.95
novel_mir173	0.001	0.001	0.001	0.001	0.001	0.001	0.001	0.001	0.001	31.35	47.06	40.66	78.93	71.68	60.24	54.63	49.4	48.77
novel_mir174	1.01	0.81	1.31	2.73	5.97	4.06	5.11	6.17	7.16	0.42	0.95	0.6	5.84	6.75	7.26	1.77	4.32	6.98
novel_mir175	52.75	53.38	52.67	94.72	91.77	89.27	115.73	129.93	119.8	41.69	57.41	46.1	83.43	89.02	85.49	95.05	89.75	68.6
novel_mir176	2.04	1.68	2.01	3.44	2.59	2.91	2.84	2.11	1.33	0.59	0.55	0.001	1.58	0.85	0.98	0.67	1.51	1.37
novel_mir177	14.36	14.6	14.55	41.72	32.2	26.89	21.89	33.44	39.32	34.4	30.8	32.06	31.51	36.97	35.48	27.67	40.56	30.2
novel_mir178	535.17	539.04	544.03	228.79	298.44	296.56	236.26	208.76	227.92	496.93	610.11	478.96	142.18	138.85	136.01	260.63	234.85	214.31
novel_mir179	32.36	31.4	31.3	18.23	17.41	21.16	16.21	15.08	19.01	20.12	26.1	25.34	17.33	16.66	16.55	24.13	18.63	16.13
novel_mir180	30.88	29.45	29.31	4.9	7.48	9.99	5.45	6.15	8.16	15.34	16.35	15.44	6.38	6.32	6.38	11.81	12.41	10.62
novel_mir181	17.72	20.79	20.89	37.61	25.12	21.86	15.2	15.55	14.88	118.42	92.03	114.54	23.67	22.5	22.04	24.87	25.69	20.37
novel_mir182	22.72	20.8	21.32	10.36	9.74	7.54	6.61	6.81	6.31	13.68	12.32	12.96	6.99	6.55	6.64	10.71	9.79	8.82
novel_mir183	178.58	178.5	172.2	279.92	280.25	281.29	303.85	361.95	344.25	388.26	329.67	331.78	360.45	383.17	367.13	357.93	344.71	343.64
novel_mir184	0.48	0.39	0.79	2.14	1.67	1.29	1.88	2.9	2.18	0.8	0.75	0.75	2.27	2.88	2.97	4.6	1.59	0.79
osa-miR1320-3p	8.08	7.13	8.15	141.82	131.34	106.63	205.77	184.79	219.88	47.96	35.1	41.21	304.12	276.28	207.98	152.44	126.62	124
osa-miR1320-5p	5.6	4.61	5.97	81.03	53.83	36.06	55.15	61.13	100.71	31.65	42.72	7.87	89.84	45.19	92.14	24.21	43.25	61.51
osa-miR1423-5p	0.36	0.5	0.03	0.44	0.19	0.18	0.23	0.27	0.26	0.08	3.43	4.45	0.12	5.59	0.29	0.08	0.08	0.29
osa-miR1425-3p	1.76	2.21	3.99	8.23	5.48	8	5.84	6.81	9.52	3.18	3.43	4.45	6.72	0.001	9.26	3.23	4.48	6.48
osa-miR1425-5p	66.91	1806	29.93	1017.57	1449.03	3821.74	287.07	1950.4	1737.09	1507.44	1288.17	2406.93	1744.81	2299.59	85.29	1457.3	1932.11	968.6
osa-miR1428e-3p	2.64	2.25	3.3	2.29	2.04	2.69	1.19	1.29	1.07	0.21	0.43	0.28	1.31	1.94	1.39	2.2	2.58	1.62
osa-miR1429-3p	0.24	0.35	0.4	0.32	0.48	0.18	0.35	0.74	0.37	0.34	0.36	0.28	0.31	0.35	0.58	0.28	0.28	0.5
osa-miR1429-5p	22.08	16.77	23.37	21.4	24.9	19.84	24.46	22.52	21.67	10.59	12.12	1.99	32.47	23.93	31.76	23.42	22.8	20.8
osa-miR1431	175.02	226.52	95.37	132.01	136.9	201.06	158.3	133.53	149.92	162.14	137.55	532.17	176.27	170.55	169.3	135.2	154.1	212.98
osa-miR1432-3p	0.001	0.74	0.001	0.2	0.52	0.15	0.04	0.47	0.15	0.3	0.63	0.32	0.58	0.27	0.001	0.35	0.44	0.14
osa-miR1432-5p	10.32	5.5	15.38	25.35	41.98	57	54	63.59	74.35	22.41	18.67	45.03	67.29	48.83	81.97	28.73	33.98	79.19
osa-miR1437a	0.12	1.05	0.001	0.2	0.22	0.26	0.15	0.7	0.55	1.48	1.22	0.44	0.08	0.19	0.22	0.31	1.03	0.4
osa-miR1437b-3p	0.08	0.04	0.03	0.12	0.07	0.001	0.04	0.12	0.001	0.17	0.001	0.16	0.001	0.001	0.07	0.04	0.08	0.04
osa-miR1437b-5p	7.16	8.6	2.51	5.58	6.04	2.77	4.15	5.8	2.66	4.62	5.8	1.71	4.57	6.55	2.11	6.22	5.51	3.06
osa-miR156b-5p	0.14	0.31	0.42	0.08	0.04	0.11	0.04	0.001	0.07	0.001	0.3	0.08	0.001	0.12	0.001	0.19	0.001	0.57
osa-miR156e	0.001	0.12	0.52	0.001	0.07	0.04	0.08	0.08	0.001	0.001	0.04	0.001	0.001	43.25	0.07	0.04	100.34	0.14
osa-miR156f-5p	0.12	0.16	0.001	0.001	0.04	0.18	0.04	0.16	0.04	0.001	0.001	0.3	0.38	0.001	0.04	0.04	0.001	0.11
osa-miR156g-3p	0.001	2.29	0.001	5.73	0.96	0.001	3.42	2.27	2.51	0.001	0.001	0.001	0.001	0.35	2.88	1.5	6.14	4.1
osa-miR156g-5p	0.2	0.08	0.07	0.51	148.13	0.18	0.04	0.001	158.08	0.04	0.001	0.04	0.04	0.001	82.52	0.16	0.001	0.04
osa-miR156h-5p	0.04	0.001	0.17	0.001	0.07	0.04	0.2	0.16	0.001	0.04	0.32	0.11	0.001	0.001	0.11	0.12	0.001	0.04
osa-miR156j-3p	2.28	3.68	2.77	3.16	1.19	2.03	1.73	2.15	2.14	4.28	3.12	3.82	2.5	1.09	3.46	1.46	2.93	1.62
osa-miR159a.1	12017.1	837.46	0.03	1.5	10860.5	16408.5	15225.4	13473.2	15094.7	984.41	11879.2	54076.1	1336.75	26.53	17052.4	32.71	16817.9	995.38
osa-miR159a.2	0.24	7.28	7.22	19.81	0.7	0.22	2.23	1.9	1.99	4.02	17.73	0.44	1.54	2.37	2.58	1.65	21.8	0.04
osa-miR159b	12.8	8332.99	0.2	0.08	1324.76	1043.79	1242.62	1166.08	739.3	7160.48	1287.93	3220.33	17017.1	17396.8	872.85	16057.4	1412.01	17800.2
osa-miR159d	0.08	0.001	0.16	0.001	0.15	0.22	0.19	0.001	0.11	0.04	0.16	0.32	0.15	0.04	0.04	0.001	0.001	0.11
osa-miR159f	15.72	11.93	1.49	21.2	14.89	12.87	15.13	17.39	13.88	16.82	18.12	29.85	18.02	17.26	11.6	19.01	19.94	16.27
osa-miR160a-3p	5.68	0.04	4.01	0.001	0.15	24.96	18.32	0.27	0.04	0.08	12.4	0.001	0.08	25.29	26.75	31.8	0.001	0.001
osa-miR160a-5p	4.35	8.64	3.05	41.69	0.74	42.02	21.16	0.12	1.04	2.3	0.83	3.4	3.03	2.08	2.45	5.38	2.64	3.41
osa-miR160b-3p	0.001	8.37	10.03	22.5	12.12	0.001	0.04	18.72	23.29	10.21	0.12	37.56	22.98	0.08	0.15	0.001	19.23	32.97
osa-miR160b-5p	19.64	0.27	0.001	0.04	161.91	0.07	0.001	0.12	245.2	1101.05	1.22	0.28	215.04	0.16	0.04	0.16	0.28	0.04
osa-miR160c-5p	0.12	1558.67	0.1	0.24	0.11	0.07	0.001	386.97	0.04	0.8	0.28	0.04	0.12	549.45	18.27	676.03	0.16	0.07
osa-miR160d-3p	0.2	0.15	0.19	0.36	0.19	0.48	0.54	0.74	0.59	0.47	0.08	0.08	0.12	0.16	0.11	0.31	0.2	0.001
osa-miR160d-5p	0.001	0.74	0.001	0.001	0.11	0.04	0.001	0.35	0.04	0.001	1634.15	683.91	0.08	0.001	0.001	0.16	761.37	0.001
osa-miR160e-3p	0.001	0.04	9.37	129.6	148.42	225.32	19.97	0.04	0.001	0.001	0.001	0.001	0.001	0.001	0.001	0.001	0.001	0.001
osa-miR160e-5p	17.2	1048.1	0.1	136.57	152.67	100.11	130.56	207.35	95.73	908.11	1238.5	544.37	185.8	270.89	11.78	429.17	412.58	84.44
osa-miR160f-3p	0.32	0.15	0.3	0.001	0.07	0.07	0.001	0.001	0.04	0.34	0.47	0.4	0.04	0.12	0.001	0.2	0.04	0.11
osa-miR160f-5p	8.08	413.93	544.76	36.07	39.94	67.62	5.95	79.85	49.95	218.28	288.18	360.95	42.35	66.05	5.18	140.55	149.58	32.65
osa-miR162a	594.64	571.19	1162.91	261.45	232.53	176.24	193.21	261.43	435.58	292.21	241.75	66.09	285.13	159.1	468.77	164.44	396.44	329.85
osa-miR162b	924.59	1086.3	0.4	544.46	642.97	764.34	631.7	490.74	560.03	461.3	344.32	119.19	362.22	507.45	320.58	514.42	477.24	455.9
osa-miR164a	245	281.2	264.27	30.6	34	27	38.52	31.08	29.18	120.12	110.28	95.08	49.37	73.43	60.04	82.12	101.28	70.54
osa-miR164b	0.96	2134.05	1.22	0.04	0.44	1.03	0.12	0.2	0.001	1.82	1.07	2883.14	605.85	704.33	0.26	0.63	0.52	960.32
osa-miR164c	2.08	1.08	1.08	0.49	0.52	0.59	0.31	0.35	0.34	1.57	1.86	3.3	0.54	0.47	0.29	0.67	0.48	0.61
osa-miR164d	66.03	51.52	2.97	2.41	16.86	45.61	9.1	10.85	11.19	57.2	63.29	63.55	18.64	19.63	17.98	20.19	15.86	29.52
osa-miR164e	5.64	5.35	1.16	0.67	6.26	3.87	3.19	5.36	2.18	65.25	55.87	21.3	15.45	16.64	6.78	19.95	18.08	11.63
osa-miR164f	2771.49	0.62	0.63	79.02	693.8	837.46	226.2	419.08	438.02	1.61	3092.52	0.6	0.27	0.23	434.13	849.76	647.23	0.47
osa-miR166a-3p	3.44	4.26	3.17	1.46	1.25	2.26	0.31	9.93	1.14	7.97	14.57	1.03	2.23	0.85	1.6	19.8	0.36	1.78
osa-miR166a-5p	0.4	2.52	2.28	1.62	0.11	0.4	0.54	0.67	0.74	1.02	1.86	0.12	0.4	0.08	1.6	0.08	0.2	2.34
osa-miR166b-3p	2.69	1.12	13.93	1.64	0.89	4.23	1.5	0.82	0.33	2.29	1.5	3.66	2.23	1.47	1.17	2.87	2.14	0.76
osa-miR166b-5p	15.2	15.84	16.69	14	7.37	8.11	10.1	11.83	7.9	27.2	38.89	35.21	11.57	8.26	7.47	16.37	30.96	16.13
osa-miR166c-3p	1.32	2.52	0.001	1.31	0.96	1	0.61	1.33	0.37	3.73	3.62	1.39	1.31	0.47	1.42	1.38	1.43	0.54
osa-miR166c-5p	0.001	0.27	0.51	0.24	0.19	0.18	0.04	0.34	0.22	0.08	0.12	0.52	0.12	0.12	0.07	0.04	0.28	0.07
osa-miR166d-3p	2.04	1.98	1.79	0.99	0.59	0.57	1.88	1.72	0.41	3.26	2.09	3.07	0.85	1.12	1.13	0.55	3.21	0.86
osa-miR166d-5p	30.32	34.09	0.26	56.51	15.38	22.68	19.28	18.95	13.4	34.49	43.35	57.58	38.58	24.67	27.97	31.64	67.87	22.89
osa-miR166e-3p	0.68	0.74	0.1	0.87	0.67	0.33	0.31	0.51	0.07	2.97	0.68	0.6	0.54	0.5	0.33	0.67	0.44	0.22
osa-miR166e-5p	1.84	0.04	0.79	0.24	0.22	1.33	1.15	0.001	0.11	0.38	0.24	3.18	1.08	1.32	0.001	1.26	1.47	0.14
osa-miR166f	1.28	4.88	4.58	3.24	0.26	0.55	1.87	1.72	0.44	3.98	2.13	3.82	9.48	2.83	0.51	2.44	0.87	0.9
osa-miR166g-3p	72.6	76.86	77.32	530.66	0.67	0.52	352.01	364.1	255.98	831.38	2.57	846.39	417.21	407.76	268.15	441.33	0.87	270.46
osa-miR166g-5p	2.04	1.36	1.6	0.71	0.78	0.59	0.35	0.39	0.48	0.8	0.99	2.78	0.65	0.43	0.66	0.55	0.56	0.58
osa-miR166h-3p	853.52	732.02	20.99	2.06	411.37	274.95	1	1.1	0.89	4.58	858.85	1.55	1.58	1.75	0.88	1.38	406.95	0.86
osa-miR166h-5p	22.12	25.45	0.1	5.3	3.22	5.6	7.64	7.32	4.87	36.78	33.09	65.38	4.92	3.61	3.76	10.39	24.5	7.05
osa-miR166i-3p	0.28	0.43	0.06	0.12	0.11	0.15	0.18	0.12	0.04	0.08	0.28	0.2	0.12	0.19	0.04	0.16	0.24	0.72
osa-miR166i-5p	0.92	0.66	0.59	1.15	1.26	0.85	0.84	1.1	0.55	0.8	1.22	0.72	1.84	1.87	2.19	1.1	2.02	0.001
osa-miR166j-3p	51.67	155.57	48.91	126.59	33.04	0.18	0.96	82.23	69.91	127.26	46.89	1.07	1.92	43.94	47.43	46.15	45.43	0.32
osa-miR166j-5p	54.87	45.59	51.69	36.74	28.79	31.12	35.02	37.28	22.67	16.4	14.73	47.1	21.29	22.46	15.86	20.19	26.13	23.76
osa-miR166k-3p	1.12	5120.05	12.11	2.65	2881.2	0.22	2485.62	1.14	2573.44	3676.41	3558.37	0.79	1.58	2705.6	2476.52	40.52	31.35	1.55
osa-miR166k-5p	13.92	14.87	0.92	6.29	1.96	6.7	4.07	4.35	3.65	11.99	18.4	27.46	2.73	3.44	2.29	5.31	16.06	5.47
osa-miR166l-3p	5344.66	4.26	37.62	2658.54	2.59	3233.97	0.38	2213.2	1.66	4.83	0.59	4553.5	2114.84	0.47	1.06	2805.38	2501.8	2787.38
osa-miR166m	41.75	36.1	0.03	28.99	18.23	23.49	24.31	19.7	17.9	42.28	53.54	33.46	20.94	29.98	22.1	31.76	25.89	27.9
osa-miR167a-5p	73.87	54.22	56.8	42.62	40.8	41.34	23.97	29.23	22.48	384.459	428.155	360.899	327.088	354.89	336.849	26.14	39.35	36.23
osa-miR167b	3.24	6511.11	0.56	5542.14	9900.55	0.55	2.38	5563.82	3420.64	2.33	0.39	986.01	10.41	8.77	1911.16	6.3	23.86	51.03
osa-miR167c-5p	4048.8	9.95	0.86	3.44	4.67	10.8	3271.86	1.37	0.96	1.91	1.11	0.28	1.65	1.82	0.33	2726.85	5304.21	3153.94
osa-miR167d-3p	0.08	0.19	1.02	0.2	0.15	0.44	0.04	0.04	0.41	0.08	0.08	0.48	0.15	1.02	0.89	0.12	1.61	1
osa-miR167d-5p	225.97	3.95	0.03	4000.95	80.55	5.64	241.48	0.23	142.91	167.86	5.45	0.79	0.77	16.14	0.62	147.52	1.51	2.3
osa-miR167e-3p	27.16	25.64	26.15	35.28	27.53	59.88	40.98	25.38	0.001	11.91	1.06	15.02	31.74	0.04	25.38	0.04	39.01	32.9
osa-miR167e-5p	1.16	301.67	1.12	173.3	1.26	3.13	198.93	114.77	2.73	3.43	3.4	128.97	205.78	1.24	3.39	2.48	214.95	134.01
osa-miR167f	120.8	44	14.78	4.75	3521.9	71.79	2458.63	4.42	2.55	227.3	126.66	5.6	2443.85	103.87	96.3	188.96	0.75	4.97
osa-miR167g	9.36	6884.79	38.35	4.51	394.99	6.3	0.96	254.46	3.29	2.2	3175.39	2167.83	1.19	242.69	0.58	19.09	3230.62	3.06
osa-miR167h-3p	67.59	76.7	110.46	65.89	64.43	27.51	67.59	44.48	22.59	28.09	49.47	19.06	67.44	81.88	24.07	44.91	51.22	16.02
osa-miR167h-5p	5682.81	18.75	48.35	444.72	38.8	1.07	4671.8	2258.38	5.24	6.31	131.12	1.79	123.2	4.58	1794.88	3539.3	4.44	1.33
osa-miR167i-3p	0.47	0.07	1.98	1.77	1.44	0.001	0.001	0.04	36.1	0.001	20.57	51.95	0.001	40.38	0.001	43.65	0.08	0.04
osa-miR167i-5p	50.78	153.45	3	21.75	45.18	127.9	0.84	52.75	205.24	31.03	23.73	163	34.45	23.16	15.7	7.48	123	240.29
osa-miR167j	239.01	261.46	149.6	3.72	20.23	0.63	9.02	2.51	69.07	3743.4	1.42	136.24	3.96	3322.74	113.51	2.32	242.74	7.59
osa-miR168a-3p	176.58	141.31	396.39	466.86	275.87	281.4	224.78	228.53	308.29	609.12	497.35	148.13	204.13	247.07	129.11	251.97	331.23	292.85
osa-miR168a-5p	44275.5	57900	2.08	22691.2	35681.6	27372.1	28917.8	29707.7	23567.8	43008.3	37618.3	58278.8	31106.1	38495.2	15489.2	37799.1	32177	27368.8
osa-miR169a	4.84	5.5	10.2	10.44	9.82	7.67	15.17	22.52	14.91	4.62	3.59	6.04	16.06	13.61	10.83	6.42	4.28	4.54
osa-miR169b	0.76	0.81	0.2	17.88	13.49	0.77	16.51	1.68	0.74	8.39	0.12	15.02	0.23	0.35	17.1	9.09	9.08	14.83
osa-miR169c	9.64	10.15	0.001	1.46	1.11	22.42	1.31	15.66	17.39	0.38	4.74	0.6	14.6	14.66	0.11	0.35	0.28	0.65
osa-miR169e	0.04	0.46	1.25	0.4	0.85	1.59	0.08	0.9	0.48	0.13	0.16	0.44	0.31	0.74	0.07	0.31	0.28	0.07
osa-miR169f.2	1.48	0.85	0.26	1.27	1.48	2.03	1.34	1.53	1.33	0.47	0.2	1.11	1.04	1.71	0.58	1.26	1.7	1.19
osa-miR169g	0.96	0.77	5.05	5.34	3.67	4.09	1.84	3.64	0.001	0.001	0.08	0.64	0.001	0.43	0.001	0.28	0.001	0.001
osa-miR169i-5p.2	5.76	4.53	0.03	18.82	11	12.65	12.06	10.38	10.71	0.001	0.12	0.001	1.19	1.67	0.8	1.02	1.86	1.12
osa-miR169m	9.53	7.07	0.001	13.68	0.001	0.04	0.04	7.36	0.001	0.001	5.33	3.74	13.001	0.08	0.001	12.36	0.001	25.95
osa-miR169o	0.12	0.001	0.17	0.001	0.001	0.33	0.001	0.39	0.33	0.04	0.08	0.24	0.07	0.07	0.17	0.04	0.08	0.15
osa-miR169p	0.56	1.51	1.06	1.15	0.89	0.59	1.88	0.9	1.33	0.3	0.43	0.79	0.35	0.35	1.49	1.14	4.04	1.58
osa-miR169r-3p	3.2	3.91	0.17	4.15	2.19	1.7	2.38	5.17	3.43	0.76	0.79	0.64	1.77	0.93	1.93	2.24	2.22	1.33
osa-miR169r-5p	0.16	0.12	0.2	0.37	0.33	0.52	0.12	0.82	0.32	0.08	0.001	0.12	0.23	0.19	0.07	0.16	0.32	0.07
osa-miR171a	0.32	0.39	0.23	0.24	0.19	0.11	0.27	0.04	0.18	0.3	0.08	0.56	0.12	0.19	0.15	0.08	0.12	0.04
osa-miR171b	1860.7	1650.94	1931.02	1130.6	0.19	824.85	0.19	0.04	0.04	767.62	0.04	1089.22	0.5	0.35	0.04	0.12	0.12	0.07
osa-miR171c-3p	0.36	0.43	0.53	0.04	0.04	1.07	871.64	788.39	0.7	0.13	710.87	0.12	0.08	0.19	0.001	0.001	0.16	0.29
osa-miR171c-5p	0.44	0.43	0.17	0.12	0.11	0.26	0.19	0.001	0.37	0.3	0.59	0.56	0.12	0.14	0.15	0.2	0.24	0.5
osa-miR171d-3p	0.08	0.12	1.01	0.04	0.26	0.41	0.12	0.04	0.64	0.08	0.24	0.12	0.63	0.08	0.11	0.39	0.82	0.14
osa-miR171d-5p	1.32	3.37	0.53	0.28	0.44	0.85	0.61	0.2	0.52	0.89	3.04	2.62	0.69	0.54	0.55	1.65	0.91	1.12
osa-miR171e-3p	0.04	0.15	2.84	0.001	0.04	0.26	0.15	0.27	0.07	0.17	0.04	0.04	0.27	772.48	508.15	859.6	0.001	0.11
osa-miR171e-5p	1.2	1.82	0.2	1.15	0.37	0.59	0.31	0.4	0.59	0.17	0.43	1.27	0.31	0.27	0.66	0.71	0.63	0.54
osa-miR171f-3p	0.32	0.19	0.03	0.12	1096.2	1.62	0.19	0.2	0.11	0.21	0.001	0.12	0.15	0.001	0.07	0.001	0.08	771.1
osa-miR171f-5p	0.8	0.001	0.001	0.4	0.56	0.37	0.61	0.59	0.41	0.001	0.001	0.001	0.65	0.7	0.47	0.35	0.16	0.4
osa-miR171i-5p	0.12	0.12	0.03	0.04	0.001	0.15	0.12	0.2	0.11	0.13	0.08	0.2	0.04	0.08	0.04	0.12	0.2	0.14
osa-miR172a	0.44	3.56	5.94	3.08	0.001	1.84	2.3	0.39	3.99	0.08	2.13	5.05	1.04	2.06	0.66	2.44	3.29	0.001
osa-miR172d-3p	3.04	0.001	3.1	0.47	1.74	0.55	0.04	3.41	0.001	1.53	0.24	0.04	5.3	0.001	10.68	0.2	0.08	4.61
osa-miR172d-5p	12.12	12.05	0.001	6.84	6.19	3.8	5.76	5.36	4.43	8.64	15.63	3.66	6.99	9.5	5.51	9.45	7.25	5.54
osa-miR1846a-3p	0.48	119.73	127.88	75.85	31.6	52.25	0.04	33.79	36.88	163.71	186.39	238.54	56.3	0.08	0.69	0.28	0.4	48.59
osa-miR1846a-5p	0.48	0.15	0.3	0.2	0.07	0.55	0.04	0.59	0.66	1.48	1.5	2.62	0.19	0.23	0.29	0.16	0.99	0.001
osa-miR1846b-3p	95.95	0.74	0.2	0.4	0.85	0.74	34.99	0.12	0.001	1.48	0.91	1.43	0.08	44.53	50.46	46.17	56.49	0.76
osa-miR1846b-5p	0.08	1.24	0.07	0.04	0.78	0.29	0.73	0.001	0.15	1.44	0.99	1.47	0.04	0.66	0.51	0.16	0.12	0.65
osa-miR1846c-5p	0.36	0.46	0.93	0.67	0.07	0.22	0.04	0.55	0.001	1.95	1.62	2.27	0.23	0.001	0.04	0.16	0.001	0.001
osa-miR1846d-3p	0.48	6.93	7.95	12.89	6.59	10.95	3.19	12.3	8.97	21.57	11.13	15.3	8.92	7.68	0.77	5.43	9.2	5.26
osa-miR1846d-5p	5.04	6.78	0.001	6.6	2.37	5.01	2.42	2.43	2.84	8.35	10.5	4.81	3.23	4.62	3.1	3.19	3.09	4.28
osa-miR1846e	12.64	12.24	1.12	19.73	10.15	6.23	6.64	11.36	9.23	16.74	13.94	6.99	6.8	4.07	5.62	4.29	6.26	6.44
osa-miR1847.1	0.12	0.08	0.22	0.47	0.26	0.001	0.23	0.31	0.001	0.17	0.12	0.12	0.15	0.16	0.04	0.43	0.32	0.04
osa-miR1849	0.88	0.54	0.73	2.06	1.48	2.47	1.88	1.84	1.96	0.47	0.55	0.28	1.81	1.55	1.9	1.73	1.55	1.4
osa-miR1850.1	20.28	20.88	20.74	37.77	34.42	44.5	15.94	14.96	18.9	61.35	87.53	68.02	64.06	58.22	51.08	44.71	61.57	99.63
osa-miR1856	0.56	0.31	0.2	0.87	0.78	0.88	0.54	0.86	0.85	0.001	0.001	0.001	0.001	0.001	0.001	0.001	0.001	0.001
osa-miR1857-3p	2.96	2.36	1.61	1.74	2.56	2.47	2.88	3.37	3.14	3.05	1.82	0.72	2.5	1.75	5.54	4.53	10.55	4.25
osa-miR1857-5p	0.4	0.43	0.56	0.24	0.7	0.77	0.96	0.7	0.81	0.42	0.51	0.36	1.11	0.85	0.73	0.75	1.23	0.72
osa-miR1860-3p	12.44	11.74	12.98	24.01	26.82	25.07	28.96	22.05	24.62	7.88	8.8	16.85	21.1	23.31	21	21.77	23.03	23.54
osa-miR1860-5p	0.36	0.54	0.001	0.79	0.26	0.55	0.23	0.23	0.7	0.17	0.12	0.36	0.27	0.47	0.84	0.39	0.08	0.5
osa-miR1861a	0.62	0.43	0.6	0.91	1	1.11	0.001	0.001	0.96	0.04	0.2	0.001	0.3	0.1	0.1	0.001	0.32	0.14
osa-miR1861e	0.16	2.42	0.2	0.04	1.59	0.001	0.001	1.72	1.59	1.86	0.39	0.001	0.001	1.32	2.41	1.06	0.001	0.04
osa-miR1861m	2.16	0.04	0.001	0.001	0.001	1.25	1.77	0.08	0.001	0.001	0.001	3.22	0.001	0.81	0.04	0.08	1.31	2.59
osa-miR1862d	391.11	253.76	0.3	314.13	211.56	111.65	140.4	216.39	204.33	201.63	301.76	65.9	263.81	129	200.98	143.19	227.99	157.98
osa-miR1862e	26.56	18.01	0.36	18.86	12.45	13.57	9.87	22.16	29.87	15.93	21.24	6.64	29.28	12.3	36.06	11.37	23.63	20.77
osa-miR1862f	1.24	0.66	0.74	0.28	0.44	0.56	0.27	0.27	0.26	0.76	0.04	0.6	0.08	0.27	0.44	0.12	0.79	0.22
osa-miR1862g	0.08	0.04	0.23	0.16	0.11	0.37	0.001	0.04	0.15	0.21	1.11	0.12	0.27	0.04	0.04	0.28	0.001	0.11
osa-miR1863a	259.96	257.98	4.32	336.63	279.39	202.09	328.85	297.73	189.31	196.8	159.03	57.79	247.86	282.79	179.18	358.79	325	178.85
osa-miR1863b	2	2.4	2.81	2.61	1.93	1.99	2.38	1.61	1.81	1.82	1.66	0.4	2.19	2.64	2.11	2.36	2.34	1.26
osa-miR1863b.2	1.64	1.32	0.13	0.2	1.04	3.36	1.04	0.55	0.85	0.47	0.91	0.48	0.85	1.2	1.39	1.42	0.95	1.73
osa-miR1863c	69.79	69.57	0.07	46.94	86.96	174.7	73.16	42.84	54.38	39.61	43.27	27.34	40.08	69.04	99.91	107.13	69.38	92.25
osa-miR1865-3p	0.04	0.08	0.1	0.28	0.22	0.07	0.15	0.23	0.11	0.04	0.08	0.001	0.12	0.04	0.001	0.16	0.24	0.001
osa-miR1868	0.8	0.97	0.2	0.87	0.52	0.52	0.5	0.35	0.74	0.51	0.43	0.64	0.81	0.27	0.4	0.59	0.32	0.4
osa-miR1870-3p	0.08	0.04	0.06	0.001	0.001	0.07	0.12	0.08	0.15	0.04	0.04	0.001	0.19	0.001	0.11	0.08	0.04	0.14
osa-miR1870-5p	0.36	0.23	0.03	0.32	0.19	0.18	0.42	0.16	0.48	0.08	0.04	0.08	0.27	0.12	0.18	0.12	0.04	0.11
osa-miR1871	101.35	97.92	0.001	120.03	99.89	103.24	89.56	81.29	74.94	75.25	78.21	28.66	79.05	91.15	76.43	122.56	117.9	86.93
osa-miR1874-3p	0.08	0.16	0.04	0.04	0.04	0.001	0.69	0.7	0.41	1.4	2.68	4.65	14.14	12.37	12.18	1.73	2.3	2.59
osa-miR1874-5p	0.001	0.04	1.29	0.04	0.04	0.04	0.08	0.04	0.15	0.34	0.39	0.12	0.61	0.81	0.91	0.35	0.28	0.001
osa-miR1878	3.16	1.55	0.59	1.15	0.7	0.18	0.27	1.1	0.7	1.91	2.05	0.001	1.73	0.54	2.15	1.1	1.19	0.86
osa-miR1879	7.76	6.86	0.86	5.18	4.59	3.02	3.96	4.78	4.17	5.89	8.61	8.94	4.19	2.02	5.36	4.72	8.88	5.44
osa-miR1880	0.06	0.36	0.03	0.001	0.11	0.07	0.08	0.08	0.001	0.18	0.05	0.16	0.04	0.001	0.22	0.12	0.12	0.04
osa-miR1881	0.8	0.77	1.98	2.69	2.63	2.4	3.07	2.27	2.25	1.65	1.3	0.76	2.31	2.56	3.1	1.77	2.26	2.45
osa-miR1883a	0.001	2.25	0.78	0.001	1.11	0.001	1.08	0.9	0.74	2.25	0.001	0.001	1.23	1.67	0.001	1.53	0.001	0.001
osa-miR1883b	3.24	0.001	0.1	0.63	2.41	0.41	0.07	0.04	0.001	0.001	1.34	2.07	0.001	0.001	0.58	0.001	2.02	1.04
osa-miR2055	2.6	1.39	0.03	2.1	0.001	2.4	2.38	2.23	3.25	0.42	0.36	4.29	1.58	0.93	1.53	0.79	1.55	1.73
osa-miR2118b	7.32	5.81	0.1	0.001	0.001	7.6	5.65	0.001	25.77	21.61	0.04	0.001	5.8	0.001	7.95	9.01	0.001	0.001
osa-miR2118c	0.44	0.15	0.001	0.12	0.26	0.37	0.27	0.04	0.44	0.04	0.04	0.19	0.001	0.001	0.22	0.08	0.24	0.25
osa-miR2118d	0.04	0.05	0.1	0.001	0.07	0.001	0.04	0.51	0.11	0.08	0.08	0.001	0.001	0.04	0.001	0.001	0.001	0.04
osa-miR2118e	1.48	0.001	0.1	0.36	0.44	0.001	0.27	0.29	0.49	3.64	6.04	2.11	0.61	0.85	0.001	0.39	0.67	0.001
osa-miR2118n	0.04	1.44	0.82	4.59	5.37	0.001	0.001	12.77	0.001	0.04	36.01	21.7	0.001	5.24	0.04	0.001	13.12	27.75
osa-miR2118o	0.04	0.04	0.08	0.04	0.04	0.04	0.001	0.08	0.15	0.04	0.12	0.12	0.04	0.12	0.07	0.08	0.08	0.22
osa-miR2121a	2.18	1.82	0.79	1.62	5.74	0.96	1.04	7.52	4.76	7.08	3.47	6.8	5.92	6.36	3.72	1.22	5.15	0.04
osa-miR2121b	7	8.99	10.66	12.66	0.001	5.09	5.18	6.62	0.57	0.59	2.24	2.39	2.33	0.85	0.8	6.97	0.63	4.25
osa-miR2275d	0.36	0.27	0.39	0.63	0.59	0.52	0.46	0.82	1.03	0.08	0.3	0.27	0.69	0.58	1.68	0.35	0.52	0.9
osa-miR2863a	5.32	6.39	6.29	10.32	12.82	19.36	13.75	10.14	17.5	3.64	6.55	3.38	11.18	12.61	17.36	8.86	6.9	13.79
osa-miR2863b	4.8	4.73	5.21	9.93	4.71	11.76	4.88	6.62	10.56	2.84	6.04	2.34	8.45	8.77	9.26	5.67	3.77	5.58
osa-miR2863c	0.04	0.04	0.04	0.001	0.001	0.07	0.08	0.08	0.11	0.13	0.12	0.001	0.08	0.04	0.11	0.001	0.04	0.11
osa-miR2864.1	39.39	37.19	3.53	49.28	42.13	75.48	57.11	45.66	67.48	25.04	24.64	59.54	45.54	45.92	39.45	47.43	36.71	68.06
osa-miR2864.2	2.96	2.94	2.9	6.56	4.22	7.96	6.11	9.16	8.48	4.02	3.75	0.76	7.72	9.19	7.61	7.4	5.35	7.81
osa-miR2865	3.76	3.56	3.98	11.71	7.26	9.66	8.76	9.05	8.12	7.5	4.38	4.69	9.88	11.75	9.77	9.6	9.51	7.85
osa-miR2866	0.12	0.04	0.15	0.16	0.001	0.15	0.23	0.04	0.18	0.04	0.04	0.001	0.19	0.12	0.22	0.2	0.2	0.11
osa-miR2867-3p	0.58	0.78	0.07	1.23	0.7	1.07	0.77	0.78	0.52	0.51	0.63	1.67	1.23	1.05	0.36	0.47	0.63	0.83
osa-miR2870	0.84	0.43	0.56	0.36	0.74	1.18	1.42	1.33	1.33	0.76	0.63	0.16	1.31	0.89	1.57	0.55	1.15	1.04
osa-miR2871a-3p	0.04	0.15	12.77	11.07	0.33	0.001	0.31	14.8	0.59	0.25	0.08	4.53	25.02	0.31	31.39	0.39	17.48	0.14
osa-miR2871a-5p	1.84	0.85	0.13	0.79	0.93	0.85	0.92	1.14	1.29	0.89	1.38	0.08	1.08	1.2	0.77	2.09	1.55	1.26
osa-miR2871b	8.8	6.93	1.09	0.12	8.37	14.23	14.67	0.2	16.32	6.23	12.75	0.001	0.38	23.82	1.24	23.77	0.44	18.39
osa-miR2873a	0.16	0.19	0.1	0.2	0.22	0.22	0.38	0.51	0.38	0.34	0.39	0.04	0.38	0.12	0.77	0.12	0.24	0.11
osa-miR2873b	0.92	0.77	1.78	1.58	1.7	1.03	1.54	1.57	1.62	1.27	1.62	1.67	1.69	2.21	1.49	1.22	2.02	2.02
osa-miR2878-3p	0.001	0.04	0.07	0.12	0.001	0.18	0.04	0.04	0.15	0.04	0.12	0.001	0.04	0.08	0.15	0.12	0.04	0.11
osa-miR2878-5p	1.08	0.93	0.5	1.74	1.07	1.44	1.27	3.17	4.58	1.36	1.7	0.2	2.42	1.09	3.9	0.98	1.23	1.3
osa-miR2879	0.44	0.81	0.03	0.79	0.44	0.96	0.73	0.98	1.11	0.68	0.63	0.28	0.69	0.16	1.68	0.43	0.63	0.94
osa-miR2880	0.84	0.89	0.07	0.95	0.3	0.41	0.65	0.74	0.52	0.68	0.59	0.2	0.69	0.5	1.06	0.28	0.67	0.4
osa-miR319b	0.48	1.01	1.04	0.99	0.93	0.85	0.35	1.45	0.89	0.64	1.11	1.99	0.88	0.78	0.33	0.75	0.95	0.5
osa-miR390-3p	2.44	2.36	1.19	0.2	0.7	0.77	1	1.17	1.14	1.14	2.21	4.57	0.81	1.24	0.47	1.02	0.67	0.22
osa-miR390-5p	40.19	40.63	6.3	17.36	14.15	18.8	11.79	10.18	11.41	37.5	40.94	73.45	15.29	15.86	12.8	16.65	18	17.13
osa-miR393a	17.92	63.99	0.03	54.89	55.87	33.15	26.11	42.92	24.18	41.05	29.73	39.19	44.12	40.18	11.67	27.87	33.98	21.81
osa-miR393b-3p	38.83	25.18	4.03	16.02	13.38	14.49	9.75	14.92	23.52	15.04	18.32	14.31	20.1	9.19	39.34	11.37	22.28	21.92
osa-miR393b-5p	0.32	0.12	0.07	0.001	0.26	0.001	0.04	0.08	0.15	0.04	0.001	0.12	0.15	0.04	0.15	0.08	0.001	0.04
osa-miR394	2.68	147.7	0.001	3.08	11.08	139.48	2.3	50.63	104.55	84.9	87.33	135.57	10.03	63.84	4.16	44.12	103.67	26.64
osa-miR396a-5p	43.75	46.02	40.65	30.05	26.82	23.75	19.39	22.32	15.18	10.55	8.7	8.78	15.04	17.07	14.22	0.72	0.96	0.74
osa-miR396b-5p	1.6	1.39	1.71	26.1	0.48	0.001	0.04	0.51	15.14	23.3	0.001	0.83	25.17	0.04	1.06	20.15	34.77	15.84
osa-miR396c-3p	1.36	1.32	1.1	1.31	0.74	1.33	0.35	0.82	1.03	1.99	2.37	4.13	1.08	1.28	0.84	0.94	0.95	1.08
osa-miR396c-5p	958.83	857.95	3.83	639.61	601.14	822.34	483.46	414.07	689.87	428.8	565.42	397.64	582.83	617.72	832.55	476.08	720.02	776.03
osa-miR396d	2.72	0.54	1.82	2.25	0.001	3.13	0.04	4.46	2.88	0.04	5.41	3.38	0.15	2.79	0.66	8.38	10.19	0.72
osa-miR396e-3p	3.2	2.29	0.26	2.85	2.37	1.92	1.69	2.31	1.4	2.8	1.82	2.58	2.77	2.83	1.97	3.78	3.61	2.81
osa-miR396e-5p	591.92	793.69	0.03	379.94	189.84	162.27	201.62	283.32	414.39	242.47	348.62	437.9	342.24	122.1	535.46	264.06	504.67	365.27
osa-miR396f-3p	0.12	0.12	0.16	0.12	0.07	0.15	0.001	0.12	0.07	0.34	0.08	0.16	0.04	0.001	0.51	0.001	0.12	0.07
osa-miR396g	6.2	0.5	0.001	0.001	0.15	0.04	0.42	0.04	0.001	6.23	0.39	0.001	0.001	0.001	3.68	0.35	0.79	0.5
osa-miR396h	0.08	3.58	0.98	0.4	4.67	0.001	3.03	0.31	0.33	0.34	1.2	0.36	3.65	0.04	0.11	0.39	0.32	3.85
osa-miR397a	43.91	49.58	0.001	17.32	15.67	25.22	17.55	14.72	15.58	13.1	12.2	15.14	19.6	23.31	17.98	14.21	16.21	19.11
osa-miR397b	0.36	0.23	0.92	0.71	0.74	0.55	0.42	0.74	0.44	0.13	0.08	0.08	0.35	0.58	0.001	0.2	0.32	0.11
osa-miR3980a-3p	2.76	0.08	2.08	14.71	0.15	5.87	4.45	0.2	0.04	2.33	2.88	2.98	0.85	0.08	0.001	0.08	0.04	0.11
osa-miR3980a-5p	2190.69	802.91	3.1	1766.69	2247.68	2454.74	27	26.31	2068.01	25	11.21	32.87	2.19	9.23	0.11	1.38	14.03	0.04
osa-miR3980b-5p	892.44	212.7	0.03	611.02	30.53	1130.8	2710.25	2359.54	13.33	12.8	26.61	19.36	2.56	9.73	0.55	3.7	36.04	4.29
osa-miR3981-3p	0.04	0.04	0.07	0.08	0.11	0.2	0.23	0.08	0.12	0.001	0.001	0.08	0.001	0.04	0.04	0.04	0.08	0.001
osa-miR3982-3p	0.32	0.39	4.16	0.75	0.44	0.55	1.19	1.06	0.33	0.64	0.36	0.95	0.81	0.85	1.06	0.28	0.75	0.96
osa-miR3982-5p	0.08	0.04	0.06	0.001	0.12	0.04	0.001	0.001	0.11	0.25	0.16	0.08	0.04	0.04	0.04	0.04	0.12	0.001
osa-miR398a	4.64	3.02	0.17	3.48	3	2.18	2.96	2.7	2.69	1.4	4.95	1.67	8.49	5.78	5.65	6.26	6.54	5.83
osa-miR398b	9995.89	12332.8	9942.76	4448.52	3439.17	7711.98	3750.86	3611.14	4590.13	4949.27	7568.84	17132.8	5510.43	5911.95	7273.63	3579.37	3288.97	3872.71
osa-miR399b	6.24	0.35	6.07	0.001	10.23	0.92	10.48	0.55	4.32	0.38	2.05	2.23	6.23	5.9	0.001	0.16	0.04	5.22
osa-miR399c	0.28	3.87	0.001	0.91	0.04	0.88	0.04	7.64	0.001	0.17	0.2	0.08	0.001	0.47	3.65	0.04	0.04	0.001
osa-miR399d	129.22	113.46	111.57	340.35	234.34	338.07	311.3	211.15	168.34	55.29	57.05	113.83	189.76	211.23	148.51	225.21	197.19	175.33
osa-miR399h	0.04	0.04	0.04	0.22	0.001	0.001	0.12	0.04	0.04	0.04	0.04	0.04	0.08	0.08	0.001	0.1	0.05	0.16
osa-miR399i	0.48	0.39	0.3	0.79	0.56	2.06	2.19	1.53	1.26	0.47	0.32	0.001	1.58	1.36	1.68	0.001	1.9	1.73
osa-miR399j	30.24	21.38	15.35	46.39	41.09	37.79	37.25	27.49	21.89	12.71	12.4	18.72	37.85	0.001	26.91	32.27	36.43	28.58
osa-miR399k	0.88	0.19	0.26	0.59	0.3	0.29	0.38	0.59	0.22	0.08	0.32	0.2	0.5	0.62	0.4	0.55	0.56	0.47
osa-miR408-3p	12002.4	16413.2	0.07	3385.98	3327.09	1703.78	1236.97	2795.38	4936.93	9599.63	8229.52	6819.34	3222.56	682.1	4233.29	1267.47	3054.08	2527.29
osa-miR408-5p	67.11	56.59	4.52	35.2	66.99	63.9	10.02	8.26	8.93	13.18	19.9	16.37	52.8	51.97	27.06	8.3	11.14	8.6
osa-miR435	8.84	7.01	9.78	16.14	17.86	16.11	19.16	20.68	16.98	11.99	12.79	0.12	18.14	15.75	14.77	12.32	23.47	13.71
osa-miR444a-3p.2	24.68	0.08	0.63	0.47	44.42	0.001	45.28	67.86	0.001	0.001	0.2	52.98	79.66	52.67	0.33	0.04	0.22	0.73
osa-miR444a-5p	2.64	2.71	0.92	1.58	2.37	3.24	2.3	3.29	5.24	3.98	2.68	4.29	2.96	2.02	6.09	2.68	2.62	4.64
osa-miR444b.1	1.24	7390.37	1.39	0.83	5294.71	0.77	5026.28	1.61	0.37	5200.13	0.55	0.68	5885.95	7013.18	5298.26	1.1	5736.22	6161
osa-miR444b.2	5349.53	4633.41	5125.78	4941.25	6239.74	9.4	516.82	1737.7	3610.18	2951.55	4292.65	7.11	159.45	5191.6	22.88	2.16	5801.43	1.12
osa-miR444c.1	5949.45	0.43	0.03	5534.03	0.63	5421.03	0.54	5052.32	5663.12	1.48	6271.27	6872.92	87.78	130.12	2.41	6925.45	0.71	1.15
osa-miR444c.2	180.28	153.9	117.25	215.11	49.46	499.57	5863.17	4742.02	4718.8	23.32	119.49	3607.08	5283.63	170.93	3875.3	4765.32	7.1	4392.14
osa-miR444d.2	0.47	1.86	0.2	0.16	2.25	0.53	0.15	0.08	0.11	46.56	0.04	0.001	0.12	1.79	1.29	41.09	71	0.04
osa-miR444d.3	201.13	187.94	46.33	193.55	182.55	110.58	253.89	231.98	112.63	187.31	135.42	152.5	251.2	235.01	130.76	271.26	341.77	142.64
osa-miR444e	0.24	71.27	0.001	47.54	0.11	0.07	0.12	0.001	63.39	0.001	36.64	0.04	0.08	0.12	47.44	0.12	0.04	61.91
osa-miR444f	70.87	61.16	0.03	64.78	67.73	75.66	95.93	67.9	55.38	71.22	72.21	92.8	89.54	96.27	66.18	78.09	75.84	71.41
osa-miR5072	0.001	0.04	0.03	0.04	0.001	0.001	0.08	0.04	0.001	0.001	0.04	0.001	0.04	0.04	0.07	0.001	0.04	0.001
osa-miR5082	0.08	0.12	0.46	0.36	0.19	0.07	0.04	0.16	0.07	0.42	0.36	0.08	0.23	0.31	0.07	0.24	0.28	0.22
osa-miR5143a	0.6	0.66	0.07	0.51	0.41	0.33	0.5	0.48	0.15	0.11	0.18	0.2	0.48	0.43	0.001	0.43	0.4	0.001
osa-miR5143b	0.16	0.43	0.48	0.16	1.15	0.15	0.15	0.35	0.63	0.34	0.16	0.001	0.38	0.001	0.18	0.47	0.12	0.47
osa-miR5144-3p	1.48	0.77	0.5	1.66	0.001	2.43	1.57	1.41	3.47	1.14	0.28	0.16	0.35	0.35	1.31	0.43	1.31	1.08
osa-miR5144-5p	20.24	20.99	0.17	21.95	19.97	27.87	22.97	26.2	34.26	13.13	11.69	40.82	16.64	12.72	27.35	16.33	18.28	26.92
osa-miR5145	0.44	0.23	0.07	0.28	0.22	0.11	0.12	0.04	0.11	0.08	0.08	0.16	0.15	0.12	0.07	0.04	0.12	0.22
osa-miR5147	0.4	0.46	0.51	1.03	0.56	0.18	0.69	1.49	1.55	0.51	1.11	0.24	0.85	0.23	1.75	0.16	2.02	0.94
osa-miR5149	0.04	0.08	0.15	0.04	0.07	0.001	0.04	0.04	0.04	0.13	0.001	0.04	0.15	0.08	0.07	0.04	0.12	0.001
osa-miR5150-3p	9.12	13.87	0.1	10.01	5.67	9.22	6.84	9.28	9.82	9.87	6.08	13.79	8.15	7.41	16.88	8.34	7.29	10.01
osa-miR5150-5p	0.6	0.77	0.86	0.91	1.11	3.95	1.65	1.68	1.78	0.51	0.36	0.83	1.73	1.71	0.18	1.02	0.95	2.66
osa-miR5152-3p	0.6	0.58	0.54	0.59	0.59	0.11	0.54	0.35	0.59	9.28	12.16	0.12	7.22	9.46	7.04	8.82	8.44	7.45
osa-miR5153	0.32	0.35	0.03	0.4	0.19	0.18	0.46	0.2	0.33	0.21	0.2	0.12	0.35	0.35	0.33	0.71	0.59	0.25
osa-miR5154	0.001	0.23	0.13	0.04	0.04	0.22	0.08	0.04	0.04	0.04	0.12	0.04	0.08	0.08	0.04	0.001	0.16	0.04
osa-miR5158	0.2	0.08	0.03	0.08	0.001	0.07	0.001	0.08	0.37	0.04	0.08	0.24	0.08	0.04	0.001	0.04	0.12	0.04
osa-miR5160	0.08	0.27	0.001	0.16	0.19	0.18	0.19	0.16	0.07	0.13	0.28	0.04	0.23	0.16	0.11	0.16	0.24	0.25
osa-miR5161	0.001	0.04	0.07	0.001	0.001	0.07	0.12	0.08	0.001	0.08	0.04	0.001	0.04	0.08	0.001	0.12	0.001	0.001
osa-miR5179	0.08	0.04	0.04	0.44	0.11	0.04	0.35	0.39	0.41	0.17	0.08	0.24	0.65	0.39	1.09	0.35	0.67	0.18
osa-miR528-3p	437.86	490.04	1.68	362.42	628.37	945.49	147.47	136.51	405.42	154.22	281.07	196.02	285.02	376.54	405.5	118.16	119.84	260.74
osa-miR528-5p	8467.38	8272.45	8601.91	2062.78	3448.39	1641.73	1144.35	1607.92	1107.65	12617.4	9386.93	6368.13	2269.24	1024.55	1895.34	1555.07	2116.53	2112.31
osa-miR529b	0.88	0.58	0.96	0.47	0.63	0.48	0.27	0.43	0.41	0.42	0.28	0.36	0.35	0.47	0.22	0.35	0.36	0.58
osa-miR530-3p	75.71	87.7	0.001	107.85	30.53	31.3	36.83	57.6	46.04	51.6	46.71	50.32	55.99	31.22	77.45	19.68	27	33.47
osa-miR530-5p	1.36	11.27	0.1	5.66	2.67	2.21	1.96	7.44	4.25	4.75	4.54	3.02	4.03	3.3	2.92	2.24	7.61	2.23
osa-miR531a	2.07	2.87	1.45	0.24	1.42	2.25	1.36	1.32	0.74	35.82	28.66	22.16	0.62	0.33	2.66	2.13	2.53	1.62
osa-miR531b	0.38	0.46	0.17	0.16	0.19	0.63	0.19	0.16	1.26	0.97	1.3	0.04	0.18	0.08	0.12	0.08	1.07	0.11
osa-miR531c	2.56	2.53	0.41	1.38	1.11	0.81	0.46	0.78	0.91	37.45	42.32	34.63	1.08	0.08	0.84	2.13	2.02	2.11
osa-miR5337b	0.32	0.19	0.07	0.28	0.26	0.15	0.15	0.31	0.001	0.21	0.16	0.001	0.19	0.08	0.26	0.24	0.16	0.18
osa-miR5339	0.04	0.08	0.04	0.03	0.05	0.001	0.04	0.16	0.22	0.04	0.04	0.001	0.001	0.04	0.04	0.001	0.12	0.07
osa-miR5340	0.12	0.08	0.24	0.32	0.15	0.22	0.5	0.52	0.22	0.26	0.16	0.04	0.27	0.19	0.15	0.24	0.04	0.04
osa-miR535-3p	92.43	92	161.93	89.34	106.15	136.13	91.86	88.85	101.37	137.61	184.14	211.48	131.54	113.72	99.32	110.56	130.87	136.74
osa-miR535-5p	712.62	493.37	500.89	433.53	680.2	777.76	979.44	1067.52	910.63	615.22	1130.52	1977.1	1216.01	447.13	610.68	1244.05	1181.84	1027.27
osa-miR5493	0.88	1.59	1.05	3.12	1.33	4.06	1.73	2.31	2.14	3.11	3.8	2.95	2.38	2.64	3.35	2.44	2.3	2.56
osa-miR5498	0.001	0.12	0.03	0.04	0.11	0.04	0.08	0.04	0.001	0.001	0.09	0.001	0.08	0.001	0.04	0.12	0.24	0.001
osa-miR5501	0.96	0.85	0.13	0.32	0.59	0.26	0.35	0.27	0.15	0.47	0.83	0.28	0.35	0.47	0.18	0.31	0.87	0.36
osa-miR5502	0.001	0.04	0.09	0.04	0.04	0.04	0.08	0.08	0.04	0.04	0.07	0.001	0.001	0.08	0.04	0.001	0.08	0.001
osa-miR5504	0.08	0.12	0.15	0.04	0.22	0.07	0.08	0.27	0.18	0.42	0.63	0.001	0.19	0.04	0.07	0.001	0.2	0.14
osa-miR5508	5.64	5.5	6.73	6.68	6.45	8	4.42	6.81	5.21	12.29	10.78	20.07	5.19	5.43	4.23	4.45	8.17	7.27
osa-miR5510	0.96	1.16	0.13	1.54	2.07	3.61	2.3	1.64	2.88	2.58	0.67	1.87	1.46	1.55	2.44	0.63	2.1	2.23
osa-miR5512a	0.08	0.04	0.26	0.16	0.33	0.001	0.28	0.4	0.37	0.25	0.001	0.2	0.001	0.001	0.4	0.12	0.28	0.36
osa-miR5512b	0.08	0.08	0.07	0.27	0.04	0.29	0.001	0.001	0.33	0.21	0.16	0.001	0.21	0.18	0.22	0.31	0.001	0.001
osa-miR5513	0.56	0.39	0.1	0.59	0.67	0.55	0.65	1.14	1.4	0.47	0.55	0.08	0.96	0.5	1.39	0.28	0.56	1.04
osa-miR5525	0.07	0.08	0.07	0.24	0.15	0.04	0.08	0.2	0.07	0.001	0.12	0.001	0.08	0.16	0.18	0.2	0.16	0.11
osa-miR5534a	0.001	0.08	0.03	0.08	0.07	0.15	0.04	0.04	0.001	0.04	0.24	0.001	0.04	0.08	0.18	0.12	0.08	0.18
osa-miR5536	0.04	0.04	0.15	0.04	0.07	0.001	0.05	0.04	0.001	0.04	0.001	0.04	0.22	0.07	0.001	0.08	0.04	0.07
osa-miR5540	3.24	1.82	2.05	1.86	3.04	2.36	2.23	2.27	3.1	1.86	1.62	1.35	1.58	1.94	1.79	2.09	2.38	2.81
osa-miR5788	1.56	1.05	0.03	0.47	1.22	1.77	0.84	1.14	1.14	1.06	0.83	0.68	2	1.47	1.93	1.18	1.15	0.97
osa-miR5794	122.46	116.55	124.37	262.16	194.62	266.03	227.85	196.42	181.34	120.11	129.46	69.31	250.32	312.39	274.35	279.25	271.56	213.66
osa-miR5802	3.12	2.21	0.43	3.01	2.74	2.54	2.15	2.08	1.62	1.19	2.05	2.19	1.92	2.52	2.55	2.6	2.46	3.28
osa-miR5805	4.56	3.25	0.001	3.12	1.7	1.47	2.38	2.58	1.22	3.18	2.45	1.79	1.31	2.64	1.39	1.57	2.14	1.8
osa-miR5807	0.88	0.77	0.001	0.99	0.7	0.44	0.46	0.23	0.55	0.85	0.83	0.48	0.61	0.31	0.4	0.59	0.52	0.43
osa-miR5808	0.08	0.08	0.15	0.04	0.04	0.04	0.05	0.04	0.04	0.04	0.001	0.2	0.08	0.001	0.07	0.08	0.16	0.001
osa-miR5809	0.12	2.05	0.76	0.32	0.37	0.29	0.15	0.39	0.15	1.65	1.74	0.56	0.19	0.43	0.001	0.43	1.27	0.07
osa-miR5813	10.32	10.3	0.03	11.19	12.23	9.51	13.59	9.91	7.75	11.31	14.81	8.51	8.45	10.32	6.89	0.001	17.01	11.27
osa-miR5814	0.76	0.7	0.6	1.78	1.15	1.29	1.61	1.41	1.11	0.42	0.47	0.001	1.38	1.01	0.91	1.42	1.63	0.76
osa-miR5815	0.05	0.08	0.03	0.08	0.11	0.001	0.001	0.04	0.04	0.08	0.04	0.001	0.12	0.08	0.15	0.04	0.12	0.001
osa-miR5824	0.08	0.04	0.07	0.04	0.001	0.11	0.001	0.04	0.07	0.08	0.04	0.04	0.04	0.08	0.001	0.04	0.04	0.07
osa-miR6246	1.64	0.85	0.89	1.31	1.7	0.81	0.88	1.33	1.59	3.47	4.03	3.06	2	0.78	1.24	0.63	1.15	1.12
osa-miR6248	0.08	0.04	0.06	0.08	0.07	0.15	0.08	0.2	0.22	0.26	0.04	0.04	0.23	0.04	0.18	0.08	0.07	0.07
osa-miR6249a	1.88	0.12	4.42	2.37	0.11	0.001	0.08	3.45	1.99	0.001	0.04	0.001	0.04	0.001	0.001	0.001	0.04	0.001
osa-miR6251	6.76	7.79	0.43	15.19	12.75	4.68	14.29	10.89	3.58	7.71	5.61	0.64	8.15	10.2	4.08	8.54	13.48	2.02
osa-miR6254	0.48	0.7	0.54	1.5	1.89	0.92	1.34	1.02	0.89	1.19	0.36	0.08	1.31	1.78	0.8	1.26	1.07	0.86
osa-miR7692-3p	0.08	0.12	0.001	0.001	0.15	0.18	0.12	0.04	0.04	0.21	0.04	0.08	0.12	0.16	0.22	0.39	0.001	0.14
osa-miR7693-5p	0.4	0.46	0.54	0.55	0.44	1.29	0.77	0.63	0.001	0.93	1.03	0.48	0.61	0.7	0.88	0.55	0.56	1.01
osa-miR7694-3p	0.001	0.08	0.001	0.04	0.07	0.07	0.04	0.11	0.04	0.001	0.04	0.001	0.08	0.001	0.001	0.001	0.04	0.001
osa-miR7694-5p	9.2	9.06	0.001	7.28	7.11	3.87	5.72	0.001	4.39	4.79	5.92	1.59	5.23	5.7	3.79	7.64	7.57	4.9
osa-miR7695-3p	0.03	0.04	0.11	0.04	0.07	0.17	0.001	0.21	0.3	0.21	0.04	0.2	0.07	0.08	0.05	0.08	0.06	0.04
osa-miR810a	0.04	0.08	0.13	0.16	0.04	0.11	0.04	0.08	0.15	0.21	0.32	0.001	0.04	0.08	0.11	0.04	0.12	0.07
osa-miR810b.1	0.64	0.43	0.001	0.32	0.7	0.66	0.54	0.59	1.07	0.17	0.39	0.2	0.61	0.43	0.51	0.43	0.75	0.43
osa-miR810b.2	0.08	0.08	0.07	0.44	0.15	0.37	0.46	0.08	0.52	0.08	0.12	0.08	0.12	0.31	0.18	0.31	0.36	0.29
osa-miR812f	0.12	0.08	0.001	0.04	0.04	0.04	0.12	0.08	0.11	0.001	0.08	0.04	0.08	0.12	0.04	0.001	0.12	0.11
osa-miR812k	3.08	5.64	3.26	10.24	6.001	5.07	1.59	2.63	1.04	23.98	21.2	22.29	2.81	1.09	2.15	17.2	11.21	4.18
osa-miR812l	101.86	102.08	109.53	3.83	63.32	2.32	7.41	8.38	1.59	1.14	69.41	70.63	11.72	48.79	42.59	2.65	1.65	3.36
osa-miR812m	35.76	19.64	23.17	70.28	56.22	63.42	40.04	53.02	43.19	83.34	90.08	117.28	58.37	12.22	41.28	70.85	79.27	89.95
osa-miR812n-3p	0.36	0.23	0.26	0.22	0.19	0.16	0.15	0.12	0.18	0.09	0.08	0.12	0.23	0.37	0.001	0.28	0.001	0.25
osa-miR812n-5p	21.04	27.97	0.07	18.71	11.93	9.59	11.71	7.91	5.46	14.02	13.38	11.96	10.3	11.13	6.53	13.62	12.65	9.61
osa-miR812o-3p	0.08	0.08	0.07	0.12	0.04	0.001	0.08	0.23	0.11	0.08	0.12	0.001	0.15	0.001	0.22	0.08	0.16	0.04
osa-miR812o-5p	0.04	0.001	0.13	0.08	0.001	0.04	0.04	0.03	0.02	0.08	0.001	0.001	0.04	0.04	0.001	0.12	0.04	0.11
osa-miR812s	0.16	0.12	0.46	0.08	0.11	0.15	0.15	0.12	0.001	0.08	0.05	0.001	0.15	0.04	0.001	0.08	0.08	0.11
osa-miR812v	0.8	0.7	0.13	0.63	0.22	0.22	0.5	0.31	0.55	0.55	0.91	0.32	0.15	0.31	0.55	0.35	0.79	0.47
osa-miR814a	0.04	0.39	0.03	0.16	0.15	0.12	0.31	0.08	0.53	0.38	0.32	0.08	0.19	0.85	0.001	0.51	0.001	0.001
osa-miR814b	0.88	0.81	0.001	0.04	0.33	0.18	0.46	0.04	0.001	0.21	0.04	0.83	0.77	0.16	0.84	0.87	1.03	0.4
osa-miR814c	0.32	0.14	0.1	0.37	0.52	0.47	0.19	1.25	0.07	0.001	0.47	0.16	0.23	0.08	0.15	0.16	0.24	0.65
osa-miR815a	0.12	0.04	0.13	0.12	0.44	0.04	0.001	0.001	0.26	0.001	0.04	0.16	0.04	0.04	0.04	0.16	0.001	0.14
osa-miR815b	0.12	0.001	0.001	0.04	0.001	0.001	0.15	0.23	0.07	0.17	0.16	0.32	0.12	0.19	0.18	0.001	0.001	0.07
osa-miR815c	0.08	0.08	0.001	0.04	0.001	0.26	0.08	0.12	0.001	0.17	0.08	0.08	0.02	0.01	0.12	0.001	0.32	0.04
osa-miR820a	2.24	4.65	3.12	4.43	0.78	0.44	1.05	1.02	0.74	54.44	43.67	103.89	4.77	0.85	1.35	4.01	4.6	5.87
osa-miR820b	0.04	0.15	83.73	49.75	3.78	63.34	0.96	4.74	50.32	0.64	0.42	0.44	46.34	0.62	0.73	0.75	0.2	4.61
osa-miR820c	46.19	48.73	0.001	0.83	27.42	0.85	4.19	40.37	0.92	0.51	33.56	8.51	0.77	43.87	61.7	38.26	69.26	0.14
osa-miR827	76.55	54.89	0.001	63.91	69.17	105.05	76.54	78.32	80.07	22.41	22.86	17.01	47.88	41.31	49.7	32.39	33.06	46.18
Note: The value 0.001 means no detection in sequencing data.

## Sheet: Table S2
Table S2 Differentially expressed miRNAs with |log2 (fold change ratio)| ≥ 1.5 in Xoo strain PXO86 infected rice plants
miRNA Id	Normalized expression values (TPM)
	IR24-0 h	IR24-8 h	IR24-24 h	IRBB5-0 h	IRBB5-8 h	IRBB5-24 h
novel_mir100	2	12.7367	25.05	9.57	21.49	15.4067
novel_mir110	8.48	118.743	150.533	43.1433	123.747	107.003
novel_mir121	24.51	75.5833	50.7533	54.2933	93.3933	73.8233
novel_mir128	30.84	138.063	162.71	83.9533	133.457	104.35
novel_mir130	44.9167	191.5	144.11	299.29	352.13	421.133
novel_mir136	3.63333	10.22	17.5667	3.70333	21.0633	15.73
novel_mir15	33.13	122.31	166.337	62.3433	79.9267	94.8767
novel_mir151	11.61	14.32	23.6967	51.79	16.2533	29.22
novel_mir17	245.003	479.8	591.633	945.513	386.57	469.3
novel_mir19	13.1033	27	43.6433	13.1667	44.1533	40.2633
novel_mir48	1415.41	3408.21	3972.9	1416.6	3724.31	4114.87
novel_mir58	1.86667	24.7267	44.1233	5.39667	33.68	20.26
novel_mir81	6.09	51.5067	45.7333	33.95	67.3167	40.7867
novel_mir93	7.64333	168.023	284.853	59.82	324.91	210.69
novel_mir2	41.3733	11.3367	16.6967	9.9	12.6167	20.7033
novel_mir109	33.36	13.1667	9.83333	14.17	6.68333	8.57
novel_mir112	30.14	13.8767	9.25	16.7167	11.58	16.5067
novel_mir115	2.95333	1.34667	1.44	20.3767	1.18	2.85
novel_mir117	29.3967	14.9567	7.51	31.0533	9.41667	16.0433
novel_mir119	147.697	70.4933	20.34	225.997	48.16	31.3967
novel_mir14	21.5567	9.08333	7.45333	7.96333	6.48	7.69333
novel_mir16	61.29	21.2	13.5233	39.1333	10.47	12.8767
novel_mir160	32.79	14.5333	9.76667	27.06	11.2633	14.3867
novel_mir178	539.413	274.597	224.313	528.667	139.013	236.597
novel_mir180	29.88	7.45667	6.58667	15.71	6.36	11.6133
novel_mir182	21.6133	9.21333	6.57667	12.9867	6.72667	9.77333
novel_mir24	70.4967	32.14	20.0733	54.79	24.44	47.6533
novel_mir60	39.36	16.71	13.29	15.4467	13.31	19.0167
novel_mir7	18.5233	33.09	7.59333	11.7167	5.77333	13.6567
novel_mir78	127.987	61	33.51	76.76	37.4633	39.8133
novel_mir84	8.42	3.12	5.01	32.4767	5.01667	10.7633
novel_mir85	43.4033	9.32	6.64667	83.1633	8.61	12.95
novel_mir92	95.5433	162.283	146.3	7.35	6.53667	9.68
novel_mir102	54.23	101.2	110.593	0.140667	0.001	0.316667
novel_mir167	30.74	22.8667	22.21	0.001	0.413333	0.210667
novel_mir25	95.5433	162.283	146.3	7.35	6.53667	9.68
novel_mir39	42.04	106.523	142.9	17.1133	14.9067	20.0833
novel_mir44	79.2567	156.623	261.35	67.7133	73.0367	43.5267
novel_mir54	3.06667	2.98667	2.15667	1.46667	0.466667	0.443333
novel_mir68	94.7667	154.017	165.99	29.73	22.4233	21.0067
novel_mir13	10.4767	4.18	4.76667	47.5267	10.5	20.46
novel_mir147	13.4167	13.54	14.3167	36.1367	32.2967	39.86
novel_mir166	2.74	2.56	1.97667	1734.77	4676.03	2620.2
novel_mir173	0.001	0.001	0.001	39.69	70.2833	50.9333
novel_mir181	19.8	28.1967	15.21	108.33	22.7367	23.6433
novel_mir23	94.7667	154.017	165.99	29.73	22.4233	21.0067
osa-miR1320-3p	7.78667	126.597	203.48	41.4233	262.793	134.353
osa-miR1320-5p	5.39333	56.9733	72.33	27.4133	75.7233	42.99
osa-miR1425-5p	634.28	2096.11	1324.85	1734.18	1376.56	1452.67
osa-miR1432-5p	10.4	41.4433	63.98	28.7033	66.03	47.3
osa-miR159a.1	4284.87	9090.18	14597.8	22313.2	6138.55	5948.66
osa-miR160a-5p	5.34667	28.15	7.44	2.18	2.52	3.81
osa-miR166g-3p	75.5933	177.283	324.03	560.113	364.373	237.553
osa-miR167f	59.86	1199.48	821.867	119.853	881.34	64.8933
osa-miR396b-5p	1.56667	8.86033	5.23	8.04367	8.75667	23.5867
osa-miR444c.2	150.48	254.71	5108	1249.96	3109.95	3054.85
osa-miR812m	26.19	63.3067	45.4167	96.9	37.29	80.0233
osa-miR160f-5p	322.257	47.8767	45.25	289.137	37.86	107.593
osa-miR162a	776.247	223.407	296.74	200.017	304.333	296.91
osa-miR164a	263.49	30.5333	32.9267	108.493	60.9467	84.6467
osa-miR164d	40.1733	21.6267	10.38	61.3467	18.75	21.8567
osa-miR164f	924.247	536.76	361.1	1031.58	144.877	499.153
osa-miR166h-5p	15.89	4.70667	6.61	45.0833	4.09667	13.98
osa-miR167g	2310.83	135.267	86.2367	1781.81	81.4867	1084.26
osa-miR167h-5p	1916.64	161.53	2311.81	46.4067	640.887	1181.69
osa-miR167j	216.69	8.19333	26.8667	1293.69	1146.74	84.2167
osa-miR171b	1814.22	651.88	0.09	618.96	0.296667	0.103333
osa-miR1846a-3p	82.6967	53.2333	23.57	196.213	19.0233	16.4233
osa-miR398b	10757.2	5199.89	3984.04	9883.63	6232	3580.35
osa-miR408-3p	9471.89	2805.62	2989.76	8216.16	2712.65	2282.95
osa-miR528-5p	8447.25	2384.3	1286.64	9457.5	1729.71	1927.97
osa-miR531a	2.13	1.30333	1.14	28.88	1.20333	2.09333
osa-miR812l	104.49	23.16	5.79	47.06	34.3667	2.55
osa-miR166k-3p	1711.09	961.357	1686.73	2411.86	1727.9	24.4733
osa-miR167b	2171.64	5147.75	2995.61	329.577	643.447	27.0633
osa-miR167d-5p	76.65	1362.38	128.207	58.0333	5.84333	50.4433
osa-miR396a-5p	43.4733	26.8733	18.9633	9.34333	15.4433	0.806667
osa-miR3980a-5p	998.9	2156.37	707.107	23.0267	3.84333	5.15
osa-miR3980b-5p	0.89	0.596667	0.420333	1.26667	0.800333	0.956667
osa-miR408-5p	42.74	55.3633	9.07	16.4833	43.9433	9.34667
osa-miR444a-3p.2	8.46333	14.9637	37.7137	17.727	44.22	0.33
osa-miR444c.1	1983.3	3651.9	3571.99	4381.89	73.4367	2309.1
osa-miR159b	2782	789.543	1049.33	3889.58	11762.2	11756.5
osa-miR164e	4.05	3.6	3.57667	47.4733	12.9567	16.5533
osa-miR167a-5p	61.63	41.5867	25.2267	391.17	339.61	33.9067
osa-miR1846b-3p	32.2967	0.663333	11.7037	1.27333	31.69	34.4733
osa-miR1850.1	20.6333	38.8967	16.6	72.3	57.7867	68.6367
osa-miR820a	3.33667	1.88333	0.936667	67.3333	2.32333	4.82667
osa-miR820c	31.6403	9.7	15.16	14.1933	35.4467	35.8867

## Sheet: Table S3
Table S3 Total reads and mapping information for degradome sequencing
Sample	IR24-D (number)	IR24-D (ratio)	IRBB5-D (number)	IRBB5-D (ratio)
Raw reads	34265955	/	33073464	/
Reads < 15 nt after removing 3 adaptor	152729	0.0045	142430	0.0043
Mappable reads	34113226	0.9955	32931034	0.9957
Unique raw reads	7308299	/	7107809	/
Unique reads < 15 nt after removing 3 adaptor	40766	0.0056	39237	0.0055
Unique mappable reads	7267533	0.9944	7068572	0.9945
Transcript mapped reads	17363754	0.5067	17277245	0.5224
Unique transcript mapped reads	3380784	0.4626	3310395	0.4657

## Sheet: Table S4
Table S4 The detected target genes in two degradome libraries
miRNA Id	Transcript	Transcript Annotation	Degradome Cleavage Site	Raw reads in IRBB5-D	Normalized reads in IRBB5-D (TPM)	Raw reads in IR24-D	Normalized reads in IR24-D (TPM)	Degradome Category	GO_Term	KEGG_pathways	KOG_Description			IRBB_Degradome_Pvalue	IR_Degradome_Pvalue
osa-miR1320	LOC_Os08g19610	Peptidyl-prolyl cis-trans isomerase	777	0	0	4	1.33333	0	GO:0003755(peptidyl-prolyl cis-trans isomerase activity)	-	[O]Posttranslational modification, protein turnover, chaperones			0.00315159
	LOC_Os03g07850	TRNA methyltransferase	1335	1	1	1	1	0	GO:0002143(tRNA wobble position uridine thiolation)	ko04122(Sulfur relay system)	[J]Translation, ribosomal structure and biogenesis			0.0038506	0.00387391
osa-miR1425	LOC_Os08g09250	Glyoxalase family protein	341	3	1	5	1.66667	0	GO:0004462(lactoylglutathione lyase activity);GO:0005739(mitochondrion);GO:0005975(carbohydrate metabolic process);GO:0009409(response to cold);GO:0009507(chloroplast);GO:0009570(chloroplast stroma);GO:0009579(thylakoid);GO:0010319(stromule);GO:0031977(thylakoid lumen);GO:0046872(metal ion binding)	ko00620(Pyruvate metabolism)	[E]Amino acid transport and metabolism			0.0038506	0.00387391
	LOC_Os10g35436	Pentatricopeptide repeat protein 6	1213	34	34	92	92	0	GO:0005739(mitochondrion);GO:0008150(biological_process)	ko03018(RNA degradation)	[S]Function unknown			0.00419992	0.00422534
	LOC_Os08g01640	Pentatricopeptide repeat protein	1225	0	0	3	3	0	GO:0005739(mitochondrion);GO:0008150(biological_process)	ko03018(RNA degradation)	[S]Function unknown			0.00524714	0.00527888
	LOC_Os10g35640	Pentatricopeptide repeat protein	1210	0	0	2	2	0	GO:0005739(mitochondrion);GO:0008150(biological_process)	ko03018(RNA degradation)	[S]Function unknown			0.00629326	0.00633131
	LOC_Os08g01650	Pentatricopeptide repeat protein 1	1237	1	1	0	0	0	GO:0005739(mitochondrion);GO:0008150(biological_process)	ko03018(RNA degradation)	[S]Function unknown			0.0083822	0.00843283
	LOC_Os10g35240	Pentatricopeptide repeat protein 9	1219	42	21	57	28.5	0	GO:0005739(mitochondrion);GO:0008150(biological_process)	ko03018(RNA degradation)	[S]Function unknown			0.0083822	0.00843283
	LOC_Os10g35230	Pentatricopeptide repeat protein 10	1192	10	10	13	13	0	GO:0005739(mitochondrion);GO:0008150(biological_process)	ko03018(RNA degradation)	[S]Function unknown			0.0083822	0.00843283
osa-miR1426	LOC_Os10g06130	RNA recognition motif containing protein	829	13	1.85714	12	1.71429	0	GO:0000245(spliceosomal complex assembly);GO:0015030(Cajal body)	ko03013(RNA transport);ko03015(mRNA surveillance pathway);ko03018(RNA degradation)	[S]Function unknown			0.0104667	0.0105299
osa-miR1427	LOC_Os01g17170	Catalytic subunit of magnesium-protoporphyrin IX monomethyl ester cyclase	100	4	2	0	0	0	GO:0003677(DNA binding);GO:0005515(protein binding);GO:0009507(chloroplast);GO:0009534(chloroplast thylakoid);GO:0009535(chloroplast thylakoid membrane);GO:0009658(chloroplast organization);GO:0009706(chloroplast inner membrane);GO:0009941(chloroplast envelope);GO:0015979(photosynthesis);GO:0015995(chlorophyll biosynthetic process);GO:0046872(metal ion binding);GO:0048529(magnesium-protoporphyrin…	ko00860(Porphyrin and chlorophyll metabolism)	[H]Coenzyme transport and metabolism			0.0115074	0.0115768
osa-miR1428	LOC_Os03g17980	Sucrose non-fermenting-1 related protein kinase 1b	1228	2	0.666667	10	3.33333	0	GO:0004674(protein serine/threonine kinase activity);GO:0005634(nucleus);GO:0005737(cytoplasm);GO:0006468(protein phosphorylation);GO:0035556(intracellular signal transduction)	ko04075(Plant hormone signal transduction)	[T]Signal transduction mechanisms			0.0115074	0.0115768
osa-miR1429	LOC_Os02g18370	Transposon protein	1054	0	0	1	1	0	GO:0005634(nucleus);GO:0006355(regulation of transcription, DNA-templated);GO:0008270(zinc ion binding);GO:0009639(response to red or far red light)	-	[S]Function unknown			0.0122005	0.0122741
osa-miR1432	LOC_Os04g08350	Cysteine synthase, chloroplast/chromoplast precursor CAS2	1081	0	0	1	0.5	0	GO:0004124(cysteine synthase activity);GO:0005737(cytoplasm);GO:0006535(cysteine biosynthetic process from serine);GO:0030170(pyridoxal phosphate binding)	ko01200(Carbon metabolism);ko01230(Biosynthesis of amino acids);ko00920(Sulfur metabolism);ko00270(Cysteine and methionine metabolism);ko00460(Cyanoamino acid metabolism)	[E]Amino acid transport and metabolism			0.0135854	0.0136672
	LOC_Os05g07210	ZRT- and IRT-like protein	1071	0	0	3	3	0	GO:0005385(zinc ion transmembrane transporter activity);GO:0005886(plasma membrane);GO:0071577(zinc II ion transmembrane transport)	-	[P]Inorganic ion transport and metabolism			0.0135854	0.0136672
	LOC_Os03g59770	Calcium-binding protein CML21-like	56	30	30	48	48	0	GO:0005509(calcium ion binding)	ko04070(Phosphatidylinositol signaling system);ko04626(Plant-pathogen interaction)	[D]Cell cycle control, cell division, chromosome partitioning ;[T]Signal transduction mechanisms ;[Z]Cytoskeleton			0.0135854	0.0136672
osa-miR1437	LOC_Os01g22490	Ubiquitin 5	381	13	6.5	9	4.5	0	GO:0003735(structural constituent of ribosome);GO:0005622(intracellular);GO:0005634(nucleus);GO:0005794(Golgi apparatus);GO:0006412(translation);GO:0006511(ubiquitin-dependent protein catabolic process);GO:0022627(cytosolic small ribosomal subunit);GO:0042787(protein ubiquitination involved in ubiquitin-dependent protein catabolic process);GO:0046872(metal ion binding)	ko03010(Ribosome)	[J]Translation, ribosomal structure and biogenesis ;[O]Posttranslational modification, protein turnover, chaperones			0.0191053	0.0192201
osa-miR1440	LOC_Os07g46060	Conserved hypothetical protein	3128	0	0	3	1	0	-	-	-			0.0191053	0.0192201
	LOC_Os07g45570	Brassinolide enhanced gene	2627	0	0	3	1	0	GO:0008150(biological_process);GO:0016021(integral component of membrane)	-	[S]Function unknown			0.0208239	0.0209489
	LOC_Os07g46080	Conserved hypothetical protein	2405	0	0	3	1	0	GO:0008150(biological_process);GO:0016021(integral component of membrane)	-	-			0.0208239	0.0209489
osa-miR156	LOC_Os06g45310	Squamosa promoter binding-like 11	759	10	10	30	30	0	GO:0003677(DNA binding);GO:0003700(transcription factor activity, sequence-specific DNA binding);GO:0005634(nucleus);GO:0006351(transcription, DNA-templated);GO:0006355(regulation of transcription, DNA-templated);GO:0010358(leaf shaping);GO:0045893(positive regulation of transcription, DNA-templated);GO:0046872(metal ion binding);GO:0048510(regulation of timing of transition from vegetative to re…	ko04075(Plant hormone signal transduction)	[K]Transcription			0.0208239	0.0209489
	LOC_Os09g32944	Squamosa promoter binding-like 18	1044	2	2	0	0	0	GO:0003677(DNA binding);GO:0003700(transcription factor activity, sequence-specific DNA binding);GO:0005634(nucleus);GO:0006351(transcription, DNA-templated);GO:0006355(regulation of transcription, DNA-templated);GO:0046872(metal ion binding);GO:0048653(anther development)	ko04075(Plant hormone signal transduction)	[S]Function unknown			0.0208239	0.0209489
	LOC_Os09g31438	Squamosa promoter binding-like 17	819	1	1	0	0	0	GO:0003677(DNA binding);GO:0003700(transcription factor activity, sequence-specific DNA binding);GO:0005634(nucleus);GO:0005737(cytoplasm);GO:0006351(transcription, DNA-templated);GO:0006355(regulation of transcription, DNA-templated);GO:0010228(vegetative to reproductive phase transition of meristem);GO:0046872(metal ion binding);GO:0048366(leaf development);GO:0048653(anther development);GO:200…	ko04075(Plant hormone signal transduction)	[K]Transcription			0.0218537	0.0219848
	LOC_Os08g41940	Squamosa promoter binding-like 16	1008	9	9	7	7	0	GO:0003677(DNA binding);GO:0003700(transcription factor activity, sequence-specific DNA binding);GO:0005634(nucleus);GO:0006351(transcription, DNA-templated);GO:0006355(regulation of transcription, DNA-templated);GO:0046872(metal ion binding);GO:0048653(anther development)	ko04075(Plant hormone signal transduction)	[S]Function unknown			0.0218537
	LOC_Os11g30370	Squamosa promoter binding-like 19	834	0	0	1	1	0	GO:0003677(DNA binding);GO:0003700(transcription factor activity, sequence-specific DNA binding);GO:0005634(nucleus);GO:0006351(transcription, DNA-templated);GO:0006355(regulation of transcription, DNA-templated);GO:0046872(metal ion binding);GO:0048653(anther development)	ko04075(Plant hormone signal transduction)	[K]Transcription			0.0218537	0.0219848
	LOC_Os01g69830	Squamosa promoter binding-like 2	933	0	0	1	1	0	GO:0003677(DNA binding);GO:0003700(transcription factor activity, sequence-specific DNA binding);GO:0005634(nucleus);GO:0006351(transcription, DNA-templated);GO:0006355(regulation of transcription, DNA-templated);GO:0046872(metal ion binding);GO:0048653(anther development)	-	[S]Function unknown			0.0221967	0.0223298
	LOC_Os06g49010	Squamosa promoter binding-like 12	1155	17	2.83333	11	1.83333	0	GO:0003677(DNA binding);GO:0003700(transcription factor activity, sequence-specific DNA binding);GO:0005634(nucleus);GO:0006351(transcription, DNA-templated);GO:0006355(regulation of transcription, DNA-templated);GO:0044212(transcription regulatory region DNA binding);GO:0046872(metal ion binding);GO:0048510(regulation of timing of transition from vegetative to reproductive phase);GO:0048653(anth…	ko04075(Plant hormone signal transduction)	[K]Transcription			0.0221967	0.0223298
	LOC_Os02g04680	Squamosa promoter binding-like 3	1158	21	10.5	34	17	0	GO:0003677(DNA binding);GO:0003700(transcription factor activity, sequence-specific DNA binding);GO:0005634(nucleus);GO:0006351(transcription, DNA-templated);GO:0006355(regulation of transcription, DNA-templated);GO:0044212(transcription regulatory region DNA binding);GO:0046872(metal ion binding);GO:0048510(regulation of timing of transition from vegetative to reproductive phase);GO:0048653(anth…	ko04075(Plant hormone signal transduction)	[K]Transcription			0.0249364	0.0250858
	LOC_Os12g25490	O-methyltransferase	242	2	2	2	2	0	GO:0008171(O-methyltransferase activity);GO:0008757(S-adenosylmethionine-dependent methyltransferase activity);GO:0019438(aromatic compound biosynthetic process)	ko00945(Stilbenoid, diarylheptanoid and gingerol biosynthesis)	[S]Function unknown			0.0314125	0.0316
osa-miR159	LOC_Os01g59660	GAMYB-like protein 1	967	140	35	280	70	0	GO:0003677(DNA binding);GO:0003700(transcription factor activity, sequence-specific DNA binding);GO:0005634(nucleus);GO:0006355(regulation of transcription, DNA-templated);GO:0009740(gibberellic acid mediated signaling pathway);GO:0009789(positive regulation of abscisic acid-activated signaling pathway);GO:0043068(positive regulation of programmed cell death);GO:0045893(positive regulation of tra…	ko04626(Plant-pathogen interaction)	[K]Transcription			0.0314125	0.0316
	LOC_Os12g10740	Leucine-rich repeat family protein	1018	2	2	10	10	0	GO:0004674(protein serine/threonine kinase activity);GO:0005524(ATP binding);GO:0005576(extracellular region);GO:0005773(vacuole);GO:0005886(plasma membrane);GO:0006468(protein phosphorylation);GO:0016021(integral component of membrane);GO:0016301(kinase activity)	ko04075(Plant hormone signal transduction)	[S]Function unknown			0.0358187	0.036032
	LOC_Os01g47530	Mitogen-activated protein kinase 8	1664	7	2.33333	31	10.3333	0	GO:0004707(MAP kinase activity);GO:0005515(protein binding);GO:0005524(ATP binding);GO:0005634(nucleus);GO:0007165(signal transduction)	ko04075(Plant hormone signal transduction)	[T]Signal transduction mechanisms			0.0358187	0.036032
	LOC_Os06g40330	MYB family transcription factor	1429	12	12	25	25	0	GO:0003677(DNA binding);GO:0003700(transcription factor activity, sequence-specific DNA binding);GO:0005634(nucleus);GO:0006355(regulation of transcription, DNA-templated);GO:0009555(pollen development);GO:0009740(gibberellic acid mediated signaling pathway);GO:0009789(positive regulation of abscisic acid-activated signaling pathway);GO:0043068(positive regulation of programmed cell death);GO:004…	ko00190(Oxidative phosphorylation);ko00860(Porphyrin and chlorophyll metabolism)	[K]Transcription			0.0358187	0.036032
	LOC_Os09g36650	Expressed protein	674	2	2	2	2	0	-	-	-			0.0358187	0.036032
	LOC_Os10g37240	Trihelix family transcription factor	1332	2	0.666667	0	0	0	GO:0003700(transcription factor activity, sequence-specific DNA binding);GO:0005634(nucleus);GO:0006355(regulation of transcription, DNA-templated);GO:0010192(mucilage biosynthetic process);GO:0044212(transcription regulatory region DNA binding)	-	[K]Transcription			0.0402049	0.0404438
osa-miR160	LOC_Os10g33940	Auxin response factor 22	1367	1212	1212	1347	1347	0	GO:0003677(DNA binding);GO:0003700(transcription factor activity, sequence-specific DNA binding);GO:0005634(nucleus);GO:0006351(transcription, DNA-templated);GO:0006355(regulation of transcription, DNA-templated);GO:0007389(pattern specification process);GO:0009733(response to auxin);GO:0009734(auxin-activated signaling pathway);GO:0035198(miRNA binding);GO:0048829(root cap development);GO:005130…	ko04075(Plant hormone signal transduction)	[K]Transcription			0.0402049	0.0404438
	LOC_Os02g41800	Auxin response factor 8	1340	268	133.667	211	105.167	0	GO:0003677(DNA binding);GO:0003700(transcription factor activity, sequence-specific DNA binding);GO:0005634(nucleus);GO:0006351(transcription, DNA-templated);GO:0006355(regulation of transcription, DNA-templated);GO:0007389(pattern specification process);GO:0009733(response to auxin);GO:0009734(auxin-activated signaling pathway);GO:0035198(miRNA binding);GO:0048829(root cap development);GO:005130…	ko04075(Plant hormone signal transduction)	[K]Transcription			0.0402049	0.0404438
	LOC_Os06g47150	Auxin response factor 18	1379	2407	601.667	2987	746.667	0	GO:0003677(DNA binding);GO:0003700(transcription factor activity, sequence-specific DNA binding);GO:0005634(nucleus);GO:0006351(transcription, DNA-templated);GO:0006355(regulation of transcription, DNA-templated);GO:0007389(pattern specification process);GO:0009733(response to auxin);GO:0009734(auxin-activated signaling pathway);GO:0035198(miRNA binding);GO:0048829(root cap development);GO:005130…	ko04075(Plant hormone signal transduction)	[K]Transcription			0.0432298	0.0231976
	LOC_Os04g59430	Auxin response factor 13	1208	6	6	6	6	0	GO:0003677(DNA binding);GO:0003700(transcription factor activity, sequence-specific DNA binding);GO:0005634(nucleus);GO:0006351(transcription, DNA-templated);GO:0006355(regulation of transcription, DNA-templated);GO:0007389(pattern specification process);GO:0009733(response to auxin);GO:0009734(auxin-activated signaling pathway);GO:0035198(miRNA binding);GO:0048829(root cap development);GO:005130…	ko04075(Plant hormone signal transduction)	[K]Transcription			0.0432298	0.0434862
	LOC_Os04g43910	Auxin response factor 10	1355	48	48	59	59	0	GO:0003677(DNA binding);GO:0003700(transcription factor activity, sequence-specific DNA binding);GO:0005634(nucleus);GO:0006351(transcription, DNA-templated);GO:0006355(regulation of transcription, DNA-templated);GO:0007389(pattern specification process);GO:0009734(auxin-activated signaling pathway);GO:0009738(abscisic acid-activated signaling pathway);GO:0009743(response to carbohydrate);GO:0010…	ko04075(Plant hormone signal transduction)	[K]Transcription			0.0522473	0.0525558
	LOC_Os01g12530	Smr domain containing protein	449	3	1	0	0	2	GO:0003684(damaged DNA binding);GO:0005524(ATP binding);GO:0005634(nucleus);GO:0005737(cytoplasm);GO:0006298(mismatch repair)	-
osa-miR162	LOC_Os03g02970	Dicer-like protein 1	2988	24	24	42	42	0	GO:0003723(RNA binding);GO:0004525(ribonuclease III activity);GO:0005634(nucleus);GO:0005737(cytoplasm);GO:0007275(multicellular organism development);GO:0016442(RISC complex);GO:0030422(production of siRNA involved in RNA interference);GO:0035196(production of miRNAs involved in gene silencing by miRNA)	ko03008(Ribosome biogenesis in eukaryotes)	[K]Transcription			0.0522473	0.0525558
osa-miR164	LOC_Os08g10080	NAC transcription factor 104	697	17	17	2	2	0	GO:0003677(DNA binding);GO:0003700(transcription factor activity, sequence-specific DNA binding);GO:0005634(nucleus);GO:0006351(transcription, DNA-templated);GO:0006355(regulation of transcription, DNA-templated);GO:0007275(multicellular organism development);GO:0009734(auxin-activated signaling pathway);GO:0010072(primary shoot apical meristem specification);GO:0048527(lateral root development)	ko03018(RNA degradation)	[S]Function unknown			0.0522473	0.0525558
	LOC_Os12g41680	NAC transcription factor 60	703	55	55	140	140	0	GO:0003677(DNA binding);GO:0003700(transcription factor activity, sequence-specific DNA binding);GO:0005634(nucleus);GO:0006351(transcription, DNA-templated);GO:0006355(regulation of transcription, DNA-templated);GO:0007275(multicellular organism development);GO:0009734(auxin-activated signaling pathway);GO:0010072(primary shoot apical meristem specification);GO:0048527(lateral root development)	ko03018(RNA degradation)	[S]Function unknown			0.0522473	0.0525558
	LOC_Os04g38720	NAC transcription factor 2	697	29	29	7	7	0	GO:0003677(DNA binding);GO:0003700(transcription factor activity, sequence-specific DNA binding);GO:0005634(nucleus);GO:0006351(transcription, DNA-templated);GO:0006355(regulation of transcription, DNA-templated);GO:0007275(multicellular organism development)	ko03018(RNA degradation)	[S]Function unknown			0.0618382	0.99756
	LOC_Os12g05260	Phytosulfokines 3	53	7	7	0	0	0	-	-	[S]Function unknown			0.132235	0.162312
	LOC_Os02g24020	Probable 4-hydroxy-tetrahydrodipicolinate reductase 1	947	4	4	0	0	0	GO:0008839(4-hydroxy-tetrahydrodipicolinate reductase);GO:0009570(chloroplast stroma);GO:0019877(diaminopimelate biosynthetic process)	ko01230(Biosynthesis of amino acids);ko00300(Lysine biosynthesis);ko00261(Monobactam biosynthesis)	[E]Amino acid transport and metabolism			0.132947
	LOC_Os06g46270	NAC transcription factor 11	679	28	28	20	20	0	GO:0003677(DNA binding);GO:0003700(transcription factor activity, sequence-specific DNA binding);GO:0005634(nucleus);GO:0006351(transcription, DNA-templated);GO:0006355(regulation of transcription, DNA-templated);GO:0007275(multicellular organism development);GO:0009734(auxin-activated signaling pathway);GO:0010072(primary shoot apical meristem specification);GO:0048527(lateral root development)	ko03018(RNA degradation)	[S]Function unknown			0.132947
	LOC_Os02g36880	NAC transcription factor 1	787	72	18	47	11.75	0	GO:0003677(DNA binding);GO:0003700(transcription factor activity, sequence-specific DNA binding);GO:0005634(nucleus);GO:0006351(transcription, DNA-templated);GO:0006355(regulation of transcription, DNA-templated);GO:0007275(multicellular organism development)	ko03018(RNA degradation)	[S]Function unknown			0.136781
osa-miR166	LOC_Os03g43930	Homeobox-leucine zipper protein HOX32	622	66	22	143	47.8333	0	GO:0003677(DNA binding);GO:0003700(transcription factor activity, sequence-specific DNA binding);GO:0005634(nucleus);GO:0006351(transcription, DNA-templated);GO:0006355(regulation of transcription, DNA-templated);GO:0008289(lipid binding);GO:0009855(determination of bilateral symmetry);GO:0009944(polarity specification of adaxial/abaxial axis);GO:0009955(adaxial/abaxial pattern specification);GO:…	-	[K]Transcription			0.141499
	LOC_Os12g41860	Homeobox-leucine zipper protein HOX33	613	66	22	142	47.3333	0	GO:0003677(DNA binding);GO:0003700(transcription factor activity, sequence-specific DNA binding);GO:0005634(nucleus);GO:0006351(transcription, DNA-templated);GO:0006355(regulation of transcription, DNA-templated);GO:0008289(lipid binding);GO:0009855(determination of bilateral symmetry);GO:0009944(polarity specification of adaxial/abaxial axis);GO:0009955(adaxial/abaxial pattern specification);GO:…	-	[K]Transcription			0.141499
	LOC_Os04g48290	MATE efflux family protein,	173	0	0	3	3	0	GO:0006855(drug transmembrane transport);GO:0015238(drug transmembrane transporter activity)	-	[V]Defense mechanisms			0.150438	0.140161
	LOC_Os03g01890	Homeobox-leucine zipper protein HOX10	574	266	45.3333	277	46.5	0	GO:0003677(DNA binding);GO:0003700(transcription factor activity, sequence-specific DNA binding);GO:0005634(nucleus);GO:0006351(transcription, DNA-templated);GO:0006355(regulation of transcription, DNA-templated);GO:0008289(lipid binding);GO:0009855(determination of bilateral symmetry);GO:0009944(polarity specification of adaxial/abaxial axis);GO:0009956(radial pattern formation);GO:0010014(meris…	-	[K]Transcription			0.150438
	LOC_Os10g33960	Homeobox-leucine zipper protein HOX9	580	267	44.8333	278	46.5	0	GO:0003677(DNA binding);GO:0003700(transcription factor activity, sequence-specific DNA binding);GO:0005634(nucleus);GO:0006351(transcription, DNA-templated);GO:0006355(regulation of transcription, DNA-templated);GO:0008289(lipid binding);GO:0009855(determination of bilateral symmetry);GO:0009944(polarity specification of adaxial/abaxial axis);GO:0009956(radial pattern formation);GO:0010014(meris…	-	[K]Transcription			0.167576
	LOC_Os01g08520	DUF581 domain containing protein	589	0	0	1	1	0	GO:0003674(molecular_function);GO:0005575(cellular_component);GO:0008150(biological_process)	-	[S]Function unknown			0.189516
	LOC_Os10g31856	Midasin-related	3185	1	1	0	0	4
osa-miR167	LOC_Os03g58260	Indole-3-glycerol phosphate lyase, chloroplast precursor	471	1	0.5	5	2.5	2	GO:0000162(tryptophan biosynthetic process);GO:0004834(tryptophan synthase activity);GO:0005737(cytoplasm);GO:0009507(chloroplast);GO:0030170(pyridoxal phosphate binding)	ko01230(Biosynthesis of amino acids);ko00260(Glycine, serine and threonine metabolism);ko00400(Phenylalanine, tyrosine and tryptophan biosynthesis)	[E]Amino acid transport and metabolism			0.196332	0.206563
	LOC_Os09g39420	WD40 repeat-like domain containing protein	2523	3	3	29	29	2	GO:0005515(protein binding)	ko03018(RNA degradation)	[K]Transcription			0.196332	0.206563
	LOC_Os04g57610	Auxin response factor 8	2312	22	11	8	4	2	GO:0003677(DNA binding);GO:0003700(transcription factor activity, sequence-specific DNA binding);GO:0005515(protein binding);GO:0005634(nucleus);GO:0006351(transcription, DNA-templated);GO:0006355(regulation of transcription, DNA-templated);GO:0009733(response to auxin);GO:0009734(auxin-activated signaling pathway);GO:0009908(flower development)	ko04075(Plant hormone signal transduction)	[K]Transcription			0.197987	0.24081
	LOC_Os07g29820	NBS-LRR disease resistance protein	2620	4	4	3	3	2	GO:0005515(protein binding);GO:0005524(ATP binding);GO:0005576(extracellular region);GO:0006952(defense response);GO:0043531(ADP binding)	ko04626(Plant-pathogen interaction)	[S]Function unknown			0.244985	0.25732
	LOC_Os02g12810	Protein kinase domain containing protein	1576	2	0.5	0	0	2	GO:0004674(protein serine/threonine kinase activity);GO:0004712(protein serine/threonine/tyrosine kinase activity);GO:0005524(ATP binding);GO:0005634(nucleus);GO:0005886(plasma membrane);GO:0006468(protein phosphorylation);GO:0016301(kinase activity)	ko04075(Plant hormone signal transduction)	[T]Signal transduction mechanisms			0.244985	0.25732
	LOC_Os12g29990	O-sialoglycoprotein endopeptidase	1259	1	0.5	0	0	2	GO:0000408(EKC/KEOPS complex);GO:0002949(tRNA threonylcarbamoyladenosine modification)	-	[O]Posttranslational modification, protein turnover, chaperones			0.248219
	LOC_Os08g12760	Chaperone protein dnaJ 2-like	1391	1	0.25	4	1	2	GO:0003674(molecular_function);GO:0003723(RNA binding);GO:0005634(nucleus);GO:0005829(cytosol);GO:0008150(biological_process)	ko04141(Protein processing in endoplasmic reticulum)	[S]Function unknown			0.248219
osa-miR168	LOC_Os04g47870	Protein argonaute 1B	535	6	3	19	9.5	2	GO:0005515(protein binding)	ko00500(Starch and sucrose metabolism);ko00460(Cyanoamino acid metabolism);ko00940(Phenylpropanoid biosynthesis)	[J]Translation, ribosomal structure and biogenesis			0.254853
	LOC_Os02g45070	Protein argonaute 1A	427	31	15.5	34	17	2	GO:0005515(protein binding)	ko00500(Starch and sucrose metabolism);ko00460(Cyanoamino acid metabolism);ko00940(Phenylpropanoid biosynthesis)	[J]Translation, ribosomal structure and biogenesis			0.278244
osa-miR169	LOC_Os06g08720	OsSCP32 - Putative Serine Carboxypeptidase homologue	1402	3	1.5	4	2	2	GO:0004185(serine-type carboxypeptidase activity);GO:0005773(vacuole);GO:0051603(proteolysis involved in cellular protein catabolic process)	ko00460(Cyanoamino acid metabolism)	[E]Amino acid transport and metabolism			0.278244	0.410731
osa-miR171	LOC_Os06g01620	GRAS plant-specific transcription factor	452	354	354	367	367	0	GO:0003700(transcription factor activity, sequence-specific DNA binding);GO:0005634(nucleus);GO:0006355(regulation of transcription, DNA-templated);GO:0030154(cell differentiation);GO:0043565(sequence-specific DNA binding)	ko04075(Plant hormone signal transduction)	[S]Function unknown			0.290692	0.00387391
	LOC_Os04g46860	GRAS plant-specific transcription factor	1130	206	206	328	328	0	GO:0003700(transcription factor activity, sequence-specific DNA binding);GO:0005634(nucleus);GO:0006355(regulation of transcription, DNA-templated);GO:0030154(cell differentiation);GO:0043565(sequence-specific DNA binding)	ko04075(Plant hormone signal transduction)	[S]Function unknown			0.30707
	LOC_Os02g44370	GRAS plant-specific transcription factor	1139	80	80	75	75	0	GO:0003700(transcription factor activity, sequence-specific DNA binding);GO:0005634(nucleus);GO:0006355(regulation of transcription, DNA-templated);GO:0030154(cell differentiation);GO:0043565(sequence-specific DNA binding)	ko04075(Plant hormone signal transduction)	[S]Function unknown			0.307687
	LOC_Os02g44360	GRAS plant-specific transcription factor	1121	73	73	73	73	0	GO:0003700(transcription factor activity, sequence-specific DNA binding);GO:0005634(nucleus);GO:0006355(regulation of transcription, DNA-templated);GO:0030154(cell differentiation);GO:0043565(sequence-specific DNA binding)	ko04075(Plant hormone signal transduction)	[S]Function unknown			0.307687
osa-miR172	LOC_Os05g03040	AP2/EREBP family transcription factor	1423	1728	1728	2350	2350	2	GO:0003677(DNA binding);GO:0003700(transcription factor activity, sequence-specific DNA binding);GO:0005634(nucleus);GO:0006351(transcription, DNA-templated);GO:0006355(regulation of transcription, DNA-templated);GO:0009908(flower development);GO:0010073(meristem maintenance);GO:0010093(specification of floral organ identity);GO:0019953(sexual reproduction);GO:0030154(cell differentiation);GO:004…	-	[K]Transcription			0.312498	0.327433
	LOC_Os07g13170	AP2 domain containing transcription factor	1207	21	10.5	43	21.5	0	GO:0003677(DNA binding);GO:0003700(transcription factor activity, sequence-specific DNA binding);GO:0005634(nucleus);GO:0006351(transcription, DNA-templated);GO:0006355(regulation of transcription, DNA-templated);GO:0009908(flower development);GO:0010073(meristem maintenance);GO:0010093(specification of floral organ identity);GO:0019953(sexual reproduction);GO:0030154(cell differentiation);GO:004…	-	[S]Function unknown			0.332682	0.396548
	LOC_Os10g36250	Tetratricopeptide repeat (TPR)-like superfamily protein	2153	0	0	1	1	0	GO:0005634(nucleus);GO:0008150(biological_process)	-	[S]Function unknown			0.332682	0.396548
	LOC_Os03g60430	AP2 domain containing transcription factor	1192	1	0.5	2	1	0	GO:0003677(DNA binding);GO:0003700(transcription factor activity, sequence-specific DNA binding);GO:0005634(nucleus);GO:0006351(transcription, DNA-templated);GO:0006355(regulation of transcription, DNA-templated);GO:0009908(flower development);GO:0010073(meristem maintenance);GO:0010093(specification of floral organ identity);GO:0019953(sexual reproduction);GO:0030154(cell differentiation);GO:004…	-	[K]Transcription			0.333633	0.349301
	LOC_Os04g55560	APETALA2 Transcription Factor	1300	259	86	299	100	0	GO:0003677(DNA binding);GO:0003700(transcription factor activity, sequence-specific DNA binding);GO:0005634(nucleus);GO:0006351(transcription, DNA-templated);GO:0006355(regulation of transcription, DNA-templated);GO:0009908(flower development);GO:0010073(meristem maintenance);GO:0010093(specification of floral organ identity);GO:0019953(sexual reproduction);GO:0030154(cell differentiation);GO:004…	-	[K]Transcription
	LOC_Os08g42980	la domain containing protein	713	5	5	0	0	2	GO:0000166(nucleotide binding);GO:0003723(RNA binding);GO:0005634(nucleus);GO:0006351(transcription, DNA-templated);GO:0006355(regulation of transcription, DNA-templated);GO:0006396(RNA processing);GO:0030529(intracellular ribonucleoprotein complex)	-
	LOC_Os05g07632	haloacid dehalogenase-like hydrolase family protein	470	2	2	5	5	2	GO:0008152(metabolic process);GO:0009507(chloroplast);GO:0016787(hydrolase activity)	-
	LOC_Os02g47020	phosphoribulokinase/Uridine kinase family protein	245	8	8	8	8	3	GO:0004849(uridine kinase activity);GO:0005829(cytosol);GO:0006206(pyrimidine nucleobase metabolic process);GO:0009507(chloroplast);GO:0043097(pyrimidine nucleoside salvage)	ko01200(Carbon metabolism);ko00710(Carbon fixation in photosynthetic organisms)
	LOC_Os02g37150	Conserved hypothetical protein	581	1	1	2	1	2	-	-
osa-miR1846	LOC_Os03g55010	UDP-glucuronosyl/UDP-glucosyltransferase family protein	1219	6	2	10	3.33333	0	GO:0009813(flavonoid biosynthetic process);GO:0043231(intracellular membrane-bounded organelle);GO:0052696(flavonoid glucuronidation);GO:0080043(quercetin 3-O-glucosyltransferase activity);GO:0080044(quercetin 7-O-glucosyltransferase activity)	ko00565(Ether lipid metabolism);ko00600(Sphingolipid metabolism)	[S]Function unknown			0.334745	0.483712
	LOC_Os03g55030	UUDP-glucuronosyl/UDP-glucosyltransferase family protein	1213	6	2	10	3.33333	0	GO:0009813(flavonoid biosynthetic process);GO:0043231(intracellular membrane-bounded organelle);GO:0052696(flavonoid glucuronidation);GO:0080043(quercetin 3-O-glucosyltransferase activity);GO:0080044(quercetin 7-O-glucosyltransferase activity)	ko00565(Ether lipid metabolism);ko00600(Sphingolipid metabolism)	[S]Function unknown			0.354118	0.370458
	LOC_Os05g15520	DNA-binding protein-related	214	4	4	5	5	2	GO:0003674(molecular_function);GO:0005829(cytosol);GO:0008150(biological_process)	ko03030(DNA replication);ko03420(Nucleotide excision repair);ko03430(Mismatch repair);ko03440(Homologous recombination)	-			0.354118	0.370458
	LOC_Os06g18000	Leucine-rich repeat protein kinase family protein	1378	1	1	0	0	2	GO:0004674(protein serine/threonine kinase activity);GO:0004713(protein tyrosine kinase activity);GO:0004714(transmembrane receptor protein tyrosine kinase activity);GO:0005524(ATP binding);GO:0005886(plasma membrane);GO:0006468(protein phosphorylation);GO:0006952(defense response);GO:0007169(transmembrane receptor protein tyrosine kinase signaling pathway);GO:0010942(positive regulation of cell …	ko04075(Plant hormone signal transduction)	[T]Signal transduction mechanisms			0.354118	0.370458
	LOC_Os10g42540	Complex I subunit NDUFS6	245	0	0	1	1	2	GO:0003674(molecular_function);GO:0005739(mitochondrion);GO:0005747(mitochondrial respiratory chain complex I);GO:0009853(photorespiration);GO:0031966(mitochondrial membrane);GO:0045271(respiratory chain complex I);GO:0055114(oxidation-reduction process)	ko00190(Oxidative phosphorylation)	[I]Lipid transport and metabolism			0.354118	0.0877438
	LOC_Os04g48030	Heat stress transcription factor B-1	280	1	1	0	0	2	GO:0005634(nucleus)	-	[K]Transcription			0.373973	0.390927
	LOC_Os02g04100	Peptidase, T1 family	394	0	0	2	2	2	GO:0000502(proteasome complex);GO:0004298(threonine-type endopeptidase activity);GO:0005634(nucleus);GO:0005737(cytoplasm);GO:0005829(cytosol);GO:0005839(proteasome core complex);GO:0005886(plasma membrane);GO:0006511(ubiquitin-dependent protein catabolic process);GO:0008233(peptidase activity);GO:0019773(proteasome core complex, alpha-subunit complex);GO:0030163(protein catabolic process);GO:004…	ko03050(Proteasome)	[O]Posttranslational modification, protein turnover, chaperones			0.393218	0.410731
osa-miR1847	LOC_Os08g33830	Polypyrimidine tract-binding protein 1	1041	2	1	0	0	2	GO:0000166(nucleotide binding);GO:0000381(regulation of alternative mRNA splicing, via spliceosome);GO:0000932(cytoplasmic mRNA processing body);GO:0003676(nucleic acid binding);GO:0003723(RNA binding);GO:0005634(nucleus);GO:0005737(cytoplasm);GO:0006397(mRNA processing);GO:0006417(regulation of translation);GO:0008380(RNA splicing);GO:0009845(seed germination);GO:0009846(pollen germination);GO:0…	-	[S]Function unknown			0.429952
osa-miR1848	LOC_Os03g06390	Conserved hypothetical protein	184	7	7	2	2	2	GO:0003674(molecular_function);GO:0005515(protein binding);GO:0005634(nucleus);GO:0008150(biological_process)	-	[S]Function unknown			0.434825
	LOC_Os09g20240	DUF581 domain containing protein	279	0	0	4	4	2	-	-	[S]Function unknown			0.464462	0.314445
	LOC_Os06g45040	B-box zinc finger family protein	564	2	2	0	0	2	-	-	-			0.479068
	LOC_Os10g38580	Glutathione S-transferase	532	2	2	0	0	2	GO:0004364(glutathione transferase activity);GO:0005737(cytoplasm);GO:0006749(glutathione metabolic process);GO:0009407(toxin catabolic process)	ko00480(Glutathione metabolism)	[O]Posttranslational modification, protein turnover, chaperones			0.480925
	LOC_Os02g07930	B-box zinc finger family protein	579	0	0	1	1	2	GO:0005634(nucleus);GO:0009416(response to light stimulus);GO:0009909(regulation of flower development)	-	-			0.480925	0.500499
osa-miR1855	LOC_Os01g14860	Protein kinase superfamily protein	1009	0	0	1	0.25	2	GO:0004672(protein kinase activity);GO:0004674(protein serine/threonine kinase activity);GO:0005524(ATP binding);GO:0005634(nucleus);GO:0005829(cytosol);GO:0006468(protein phosphorylation);GO:0009651(response to salt stress);GO:0009933(meristem structural organization);GO:0016310(phosphorylation);GO:0042538(hyperosmotic salinity response);GO:1901002(positive regulation of response to salt stress)	ko04075(Plant hormone signal transduction)	[T]Signal transduction mechanisms			0.509963
osa-miR1857	LOC_Os10g32348	Tetratricopeptide repeat (TPR)-like superfamily protein	591	0	0	1	0.5	2	GO:0005634(nucleus);GO:0009507(chloroplast);GO:0009535(chloroplast thylakoid membrane);GO:0016021(integral component of membrane);GO:0048564(photosystem I assembly)	ko00195(Photosynthesis)	[S]Function unknown			0.52734	0.547654
	LOC_Os10g32300	Tetratricopeptide repeat (TPR)-like superfamily protein	591	0	0	1	0.5	2	GO:0005634(nucleus);GO:0009507(chloroplast);GO:0009535(chloroplast thylakoid membrane);GO:0016021(integral component of membrane);GO:0048564(photosystem I assembly)	ko00195(Photosynthesis)	[S]Function unknown			0.52734
osa-miR1858	LOC_Os07g01214	Transposon protein	1658	5	5	0	0	2	GO:0015079(potassium ion transmembrane transporter activity);GO:0016020(membrane)	-	[P]Inorganic ion transport and metabolism			0.555954	0.00913235
	LOC_Os01g29740	Conserved hypothetical protein	181	2	2	0	0	2	GO:0003674(molecular_function);GO:0005739(mitochondrion);GO:0008150(biological_process);GO:0016021(integral component of membrane)	-	[S]Function unknown			0.557436
	LOC_Os02g20490	Conserved hypothetical protein	290	1	1	6	6	2	GO:0003674(molecular_function);GO:0008150(biological_process);GO:0009507(chloroplast);GO:0009535(chloroplast thylakoid membrane);GO:0016021(integral component of membrane)	-	[S]Function unknown			0.569605	0.590358
	LOC_Os01g59630	Exostosin family domain containing protein	116	0	0	1	1	2	GO:0003824(catalytic activity);GO:0005794(Golgi apparatus);GO:0008150(biological_process);GO:0016020(membrane);GO:0016021(integral component of membrane);GO:0016740(transferase activity)	ko00510(N-Glycan biosynthesis);ko04141(Protein processing in endoplasmic reticulum)	[S]Function unknown			0.569605	0.590358
	LOC_Os03g63700	AIG2-like family domain containing protein	359	0	0	1	1	2	GO:0016746(transferase activity, transferring acyl groups);GO:0080167(response to karrikin)	-	[S]Function unknown			0.575112	0.547426
osa-miR1861	LOC_Os01g63810	Starch binding domain containing protein	551	0	0	1	0.5	2	-	-	[S]Function unknown			0.582836	0.603677
	LOC_Os02g52560	Xyloglucan fucosyltransferase	1462	2	2	0	0	2	GO:0005794(Golgi apparatus);GO:0008417(fucosyltransferase activity);GO:0009832(plant-type cell wall biogenesis);GO:0009969(xyloglucan biosynthetic process)	-	[S]Function unknown			0.582836	0.603677
osa-miR1864	LOC_Os01g14020	Optic atrophy 3 protein	142	1	0.5	0	0	2	GO:0005739(mitochondrion);GO:0019216(regulation of lipid metabolic process)	-	[S]Function unknown			0.582836
osa-miR1874	LOC_Os02g20950	Expressed protein	379	0	0	3	3	2	GO:0003674(molecular_function);GO:0005634(nucleus);GO:0008150(biological_process)	-	-			0.603289	0.684782
osa-miR2055	LOC_Os01g65080	ZOS1-18 - C2H2 zinc finger protein	1215	1	0.25	8	2	2	GO:0005634(nucleus)	-	[S]Function unknown			0.603289	0.684782
osa-miR2093	LOC_Os01g72650	RNA recognition motif containing protein	1523	4	2	0	0	2	GO:0000243(commitment complex);GO:0008187(poly-pyrimidine tract binding);GO:0016607(nuclear speck);GO:0030628(pre-mRNA 3'-splice site binding);GO:0071004(U2-type prespliceosome);GO:0089701(U2AF)	ko03040(Spliceosome)	[S]Function unknown			0.624015	0.795383
	LOC_Os01g33800	Heat shock protein DnaJ	1021	2	1	1	0.5	2	GO:0005634(nucleus);GO:0006457(protein folding)	ko04141(Protein processing in endoplasmic reticulum)	[O]Posttranslational modification, protein turnover, chaperones			0.631599	0.802036
	LOC_Os09g06499	Sulfate transporter 4.1	1549	18	18	10	10	2	GO:0005887(integral component of plasma membrane);GO:0015116(sulfate transmembrane transporter activity)	-	[P]Inorganic ion transport and metabolism			0.631816
osa-miR2094	LOC_Os08g14440	Uridylyltransferase-related	506	26	8.66667	14	4.66667	2	GO:0008152(metabolic process);GO:0009409(response to cold);GO:0009416(response to light stimulus);GO:0009507(chloroplast);GO:0009535(chloroplast thylakoid membrane);GO:0009570(chloroplast stroma);GO:0009735(response to cytokinin);GO:0009744(response to sucrose);GO:0009941(chloroplast envelope);GO:0010319(stromule);GO:0016597(amino acid binding)	-	[S]Function unknown			0.631816
osa-miR2095	LOC_Os11g10050	G-protein alpha subunit	1052	3	3	6	6	2	GO:0001664(G-protein coupled receptor binding);GO:0003924(GTPase activity);GO:0004871(signal transducer activity);GO:0005525(GTP binding);GO:0005634(nucleus);GO:0005737(cytoplasm);GO:0005834(heterotrimeric G-protein complex);GO:0007186(G-protein coupled receptor signaling pathway);GO:0007188(adenylate cyclase-modulating G-protein coupled receptor signaling pathway);GO:0009617(response to bacteriu…	-	[S]Function unknown			0.643135	0.664052
osa-miR2097	LOC_Os04g39410	Tetratricopeptide repeat (TPR)-like superfamily protein	2615	0	0	2	2	2	GO:0006397(mRNA processing);GO:0008270(zinc ion binding);GO:0009507(chloroplast);GO:0031425(chloroplast RNA processing)	ko00500(Starch and sucrose metabolism)	[S]Function unknown			0.664739	0.0122741
	LOC_Os12g31840	ZOS12-05 - C2H2 zinc finger protein	1199	0	0	1	1	2	GO:0003676(nucleic acid binding);GO:0005634(nucleus);GO:0006457(protein folding);GO:0008270(zinc ion binding)	ko04141(Protein processing in endoplasmic reticulum)	[O]Posttranslational modification, protein turnover, chaperones			0.664739	0.685543
osa-miR2098	LOC_Os05g08950	Phosphoribosyl transferase	603	0	0	1	1	2	GO:0005829(cytosol)	ko00230(Purine metabolism)	[F]Nucleotide transport and metabolism			0.664739
osa-miR2100	LOC_Os05g27940	Ribosomal protein S7	250	7	7	11	11	2	GO:0006364(rRNA processing);GO:0022627(cytosolic small ribosomal subunit);GO:0030686(90S preribosome);GO:0032040(small-subunit processome);GO:0042274(ribosomal small subunit biogenesis)	ko03010(Ribosome)	[J]Translation, ribosomal structure and biogenesis			0.664739	0.685543
osa-miR2102	LOC_Os03g46570	SKIPa-interacting protein 31	902	11	11	3	3	2	GO:0005634(nucleus);GO:0005737(cytoplasm);GO:0006952(defense response);GO:0008270(zinc ion binding);GO:0016874(ligase activity);GO:0043067(regulation of programmed cell death);GO:0043161(proteasome-mediated ubiquitin-dependent protein catabolic process)	-	[S]Function unknown			0.664739	0.483495
	LOC_Os05g49370	DUF1645 domain containing protein	437	2	2	0	0	2	-	-	-			0.667289	0.298278
	LOC_Os07g49300	WD-40 repeat family protein	3149	1	1	6	6	2	GO:0005096(GTPase activator activity);GO:0005737(cytoplasm);GO:0005886(plasma membrane);GO:0017137(Rab GTPase binding);GO:0017157(regulation of exocytosis);GO:0019905(syntaxin binding)	-	[S]Function unknown			0.674001	0.83765
	LOC_Os02g32370	Inositol hexaphosphate kinase	710	0	0	2	2	2	GO:0000823(inositol-1,4,5-trisphosphate 6-kinase activity);GO:0000824(inositol tetrakisphosphate 3-kinase activity);GO:0005524(ATP binding);GO:0005634(nucleus);GO:0005886(plasma membrane);GO:0006355(regulation of transcription, DNA-templated);GO:0008440(inositol-1,4,5-trisphosphate 3-kinase activity);GO:0009555(pollen development);GO:0009793(embryo development ending in seed dormancy);GO:0010183(…	ko00562(Inositol phosphate metabolism);ko04070(Phosphatidylinositol signaling system)	[S]Function unknown			0.713199	0.733447
	LOC_Os09g34140	Conserved hypothetical protein	183	17	8.5	12	6	2	GO:0005943(phosphatidylinositol 3-kinase complex, class IA);GO:0009507(chloroplast);GO:0009534(chloroplast thylakoid)	-	[S]Function unknown			0.713199	0.733447
	LOC_Os06g40080	Heme oxygenase 1	90	2	2	5	5	2	GO:0004392(heme oxygenase (decyclizing) activity);GO:0006788(heme oxidation);GO:0009648(photoperiodism);GO:0010229(inflorescence development);GO:0048573(photoperiodism, flowering)	ko00860(Porphyrin and chlorophyll metabolism)	[P]Inorganic ion transport and metabolism			0.730561	0.750498
	LOC_Os02g47510	9-cis-epoxycarotenoid dioxygenase 1	1221	3	3	4	4	2	GO:0005515(protein binding);GO:0009507(chloroplast);GO:0010287(plastoglobule);GO:0016702(oxidoreductase activity, acting on single donors with incorporation of molecular oxygen, incorporation of two atoms of oxygen);GO:0046872(metal ion binding);GO:0055114(oxidation-reduction process)	ko00906(Carotenoid biosynthesis)	[Q]Secondary metabolites biosynthesis, transport and catabolism			0.735267	0.999767
osa-miR2118	LOC_Os08g07340	RGH1A	452	1	0.5	0	0	2	GO:0005524(ATP binding);GO:0006952(defense response);GO:0009506(plasmodesma);GO:0043531(ADP binding)	ko04626(Plant-pathogen interaction)	[S]Function unknown			0.783461
	LOC_Os01g57710	Sulfite exporter TauE/SafE family protein	1160	2	2	0	0	2	GO:0003674(molecular_function);GO:0008150(biological_process);GO:0016021(integral component of membrane)	-	[S]Function unknown			0.783461	0.802036
osa-miR2863	LOC_Os06g14040	NAD(P)-binding Rossmann-fold superfamily protein	1299	0	0	2	2	2	GO:0005829(cytosol);GO:0061503(tRNA threonylcarbamoyladenosine dehydratase);GO:0061504(cyclic threonylcarbamoyladenosine biosynthetic process)	ko03010(Ribosome)	[H]Coenzyme transport and metabolism			0.791789	0.921542
osa-miR2864	LOC_Os01g55880	hemimethylated DNA binding domain containing protein	578	0	0	5	1.25	2	GO:0003677(DNA binding);GO:0004518(nuclease activity);GO:0005634(nucleus);GO:0006289(nucleotide-excision repair);GO:0009507(chloroplast)	-	[S]Function unknown			0.791789	0.921542
	LOC_Os03g29760	nuclear transcription factor Y subunit	507	1	0.333333	0	0	2	GO:0003677(DNA binding);GO:0003700(transcription factor activity, sequence-specific DNA binding);GO:0005634(nucleus);GO:0006351(transcription, DNA-templated);GO:0006355(regulation of transcription, DNA-templated);GO:0009793(embryo development ending in seed dormancy);GO:0010262(somatic embryogenesis);GO:0016602(CCAAT-binding factor complex);GO:0048316(seed development)	ko00970(Aminoacyl-tRNA biosynthesis)	[K]Transcription			0.825974	0.842928
osa-miR2866	LOC_Os04g45670	Src homology-3 domain protein 3	584	2	2	2	2	2	GO:0000421(autophagosome membrane);GO:0005770(late endosome);GO:0005829(cytosol);GO:0005886(plasma membrane);GO:0008150(biological_process);GO:0030136(clathrin-coated vesicle);GO:0030276(clathrin binding)	ko04144(Endocytosis)	[S]Function unknown			0.860141
	LOC_Os03g27800	Paramyosin	668	4	4	6	6	2	GO:0005829(cytosol);GO:0009903(chloroplast avoidance movement);GO:0009904(chloroplast accumulation movement)	-	[S]Function unknown			0.864441	0.879426
osa-miR2868	LOC_Os02g33010	Ron-sulphur cluster biosynthesis family protein	1352	0	0	4	4	2	GO:0005759(mitochondrial matrix);GO:0006790(sulfur compound metabolic process);GO:0008198(ferrous iron binding);GO:0016226(iron-sulfur cluster assembly);GO:0051537(2 iron, 2 sulfur cluster binding);GO:0051539(4 iron, 4 sulfur cluster binding);GO:0097428(protein maturation by iron-sulfur cluster transfer)	-	[S]Function unknown			0.864441	0.0118509
osa-miR2905	LOC_Os12g42090	Methyltransferase domain containing protein	707	2	0.666667	0	0	2	GO:0005737(cytoplasm);GO:0008757(S-adenosylmethionine-dependent methyltransferase activity);GO:0032259(methylation)	ko00130(Ubiquinone and other terpenoid-quinone biosynthesis)	[Q]Secondary metabolites biosynthesis, transport and catabolism			0.864441	0.879426
osa-miR2925	LOC_Os07g25430	Photosystem I reaction center subunit IV, chloroplast precursor	235	42	42	21	21	2	GO:0009507(chloroplast);GO:0009534(chloroplast thylakoid);GO:0009535(chloroplast thylakoid membrane);GO:0009538(photosystem I reaction center);GO:0009579(thylakoid);GO:0009735(response to cytokinin);GO:0009941(chloroplast envelope);GO:0010287(plastoglobule);GO:0015979(photosynthesis)	ko00195(Photosynthesis)	[C]Energy production and conversion			0.864441	0.879426
	LOC_Os02g49440	dof zinc finger domain containing protein	430	2	2	0	0	2	GO:0003677(DNA binding);GO:0003700(transcription factor activity, sequence-specific DNA binding);GO:0005634(nucleus);GO:0006351(transcription, DNA-templated);GO:0006355(regulation of transcription, DNA-templated);GO:0044212(transcription regulatory region DNA binding);GO:0046872(metal ion binding)	ko04712(Circadian rhythm - plant)	[S]Function unknown			0.864441	0.879426
	LOC_Os07g42600	Aminotransferase, classes I and II, domain containing protein	64	0	0	2	2	2	GO:0001666(response to hypoxia);GO:0004021(L-alanine:2-oxoglutarate aminotransferase activity);GO:0005524(ATP binding);GO:0005739(mitochondrion);GO:0005829(cytosol);GO:0009058(biosynthetic process);GO:0009507(chloroplast);GO:0019481(L-alanine catabolic process, by transamination);GO:0030170(pyridoxal phosphate binding);GO:0046686(response to cadmium ion)	ko01200(Carbon metabolism);ko01210(2-Oxocarboxylic acid metabolism);ko01230(Biosynthesis of amino acids);ko00710(Carbon fixation in photosynthetic organisms);ko00250(Alanine, aspartate and glutamate metabolism);ko00220(Arginine biosynthesis)	[E]Amino acid transport and metabolism			0.882324	0.968905
	LOC_Os09g26670	Conserved hypothetical protein	25	0	0	1	1	2	GO:0003674(molecular_function);GO:0005576(extracellular region);GO:0008150(biological_process);GO:0016021(integral component of membrane)	-	[S]Function unknown			0.882324	0.968905
	LOC_Os01g45470	Conserved hypothetical protein	82	32	32	34	34	2	-	-	-			0.8876	0.901117
	LOC_Os01g13480	Glutaredoxin family protein	998	2	2	1	1	2	GO:0005634(nucleus);GO:0005884(actin filament);GO:0009055(electron carrier activity);GO:0009902(chloroplast relocation);GO:0015035(protein disulfide oxidoreductase activity);GO:0045454(cell redox homeostasis);GO:0051017(actin filament bundle assembly)	-	[O]Posttranslational modification, protein turnover, chaperones			0.893724	0.514005
	LOC_Os01g50030	CPuORF25 - conserved peptide uORF-containing transcript	10	1	0.5	0	0	2	GO:0005737(cytoplasm);GO:0008757(S-adenosylmethionine-dependent methyltransferase activity);GO:0032259(methylation)	ko00564(Glycerophospholipid metabolism)	[S]Function unknown			0.903847	0.75725
	LOC_Os01g50032	Conserved hypothetical protein	10	1	0.5	0	0	2	GO:0005737(cytoplasm);GO:0008757(S-adenosylmethionine-dependent methyltransferase activity);GO:0032259(methylation)	ko00564(Glycerophospholipid metabolism)	[S]Function unknown			0.903847	0.91618
	LOC_Os03g11520	RS2-interacting KH protein	40	0	0	1	0.5	2	GO:0005515(protein binding)	ko03040(Spliceosome)	[S]Function unknown			0.926358	0.985462
	LOC_Os04g47370	Coiled-coil domain-containing protein 124	370	0	0	1	0.5	2	GO:0003674(molecular_function);GO:0005737(cytoplasm);GO:0008150(biological_process)	-	[S]Function unknown			0.933493
	LOC_Os07g08710	AT hook-containing DNA-binding protein	674	1	0.5	3	1.5	2	-	-	[S]Function unknown			0.934886	0.966992
	LOC_Os04g47690	High mobility group B protein 1-like	259	1	0.5	3	1.5	2	GO:0000785(chromatin);GO:0003677(DNA binding);GO:0003682(chromatin binding);GO:0003700(transcription factor activity, sequence-specific DNA binding);GO:0005634(nucleus);GO:0005737(cytoplasm);GO:0005829(cytosol);GO:0006333(chromatin assembly or disassembly);GO:0030527(structural constituent of chromatin)	ko03410(Base excision repair)	[S]Function unknown			0.941656
	LOC_Os01g63280	Serine/threonine-protein kinase CDL1-like	641	2	0.666667	2	0.666667	2	GO:0005886(plasma membrane)	ko04626(Plant-pathogen interaction)	[T]Signal transduction mechanisms			0.941656	0.950608
osa-miR2926	LOC_Os01g72420	C2 domain containing protein	772	0	0	9	9	2	GO:0003674(molecular_function);GO:0005575(cellular_component);GO:0008150(biological_process)	-	[S]Function unknown			0.941656	0.0316
	LOC_Os03g29970	Conserved hypothetical protein	254	4	4	0	0	2	GO:0003700(transcription factor activity, sequence-specific DNA binding);GO:0005634(nucleus);GO:0006351(transcription, DNA-templated);GO:0006355(regulation of transcription, DNA-templated);GO:0043565(sequence-specific DNA binding);GO:0046982(protein heterodimerization activity)	ko00230(Purine metabolism);ko00240(Pyrimidine metabolism);ko03030(DNA replication);ko03410(Base excision repair);ko03420(Nucleotide excision repair)	[B]Chromatin structure and dynamics			0.941656	0.950608
	LOC_Os01g03549	Multi-copper oxidase type I family protein	1487	4	4	0	0	2	GO:0005507(copper ion binding);GO:0016722(oxidoreductase activity, oxidizing metal ions)	-	[Q]Secondary metabolites biosynthesis, transport and catabolism			0.941656
	LOC_Os10g35840	Glutamyl-tRNA reductase 2	1175	31	31	22	22	2	GO:0005515(protein binding);GO:0006779(porphyrin-containing compound biosynthetic process);GO:0006782(protoporphyrinogen IX biosynthetic process);GO:0006783(heme biosynthetic process);GO:0008883(glutamyl-tRNA reductase activity);GO:0009416(response to light stimulus);GO:0009507(chloroplast);GO:0015995(chlorophyll biosynthetic process);GO:0031969(chloroplast membrane);GO:0043234(protein complex);G…	ko00860(Porphyrin and chlorophyll metabolism)	[H]Coenzyme transport and metabolism			0.946849
	LOC_Os04g45210	Peroxisomal biogenesis factor	545	2	2	0	0	2	GO:0005778(peroxisomal membrane);GO:0016559(peroxisome fission);GO:0044375(regulation of peroxisome size)	ko04146(Peroxisome)	[S]Function unknown			0.962317
	LOC_Os06g49530	OsFBX206 - F-box domain containing protein	128	2	2	0	0	2	GO:0003674(molecular_function);GO:0005737(cytoplasm);GO:0016567(protein ubiquitination)	-	[S]Function unknown			0.963464
	LOC_Os01g63050	Conserved hypothetical protein	902	2	2	0	0	2	GO:0003674(molecular_function);GO:0005634(nucleus);GO:0008150(biological_process)	-	[S]Function unknown			0.969715	0.975328
	LOC_Os07g30150	Phosphoribosyl transferase	395	0	0	3	3	2	GO:0003999(adenine phosphoribosyltransferase activity);GO:0005737(cytoplasm);GO:0005829(cytosol);GO:0006168(adenine salvage);GO:0044209(AMP salvage)	ko00230(Purine metabolism)	[F]Nucleotide transport and metabolism			0.974093	0.0404438
	LOC_Os02g03960	CPuORF1 - conserved peptide uORF-containing transcript	179	0	0	3	3	2	GO:0003677(DNA binding);GO:0003700(transcription factor activity, sequence-specific DNA binding);GO:0005515(protein binding);GO:0005634(nucleus);GO:0006355(regulation of transcription, DNA-templated);GO:0009744(response to sucrose);GO:0017148(negative regulation of translation);GO:0043565(sequence-specific DNA binding);GO:0046982(protein heterodimerization activity);GO:0080149(sucrose induced tra…	-	[K]Transcription			0.975499
	LOC_Os12g38000	60S ribosomal protein L8	359	1	1	0	0	2	GO:0002181(cytoplasmic translation);GO:0003735(structural constituent of ribosome);GO:0022625(cytosolic large ribosomal subunit)	ko03010(Ribosome)	[J]Translation, ribosomal structure and biogenesis			0.98044	0.0434862
	LOC_Os12g43440	Nuclear pore complex protein Nup96 homolog	83	0	0	6	1.5	2	GO:0004674(protein serine/threonine kinase activity);GO:0005886(plasma membrane);GO:0006468(protein phosphorylation)	ko03013(RNA transport)	[S]Function unknown			0.98044	0.984468
	LOC_Os12g43380	Nuclear pore complex protein Nup96 homolog	77	0	0	6	1.5	2	GO:0004674(protein serine/threonine kinase activity);GO:0005886(plasma membrane);GO:0006468(protein phosphorylation)	ko03013(RNA transport)	[S]Function unknown			0.984029
	LOC_Os12g43430	Nuclear pore complex protein Nup96 homolog	80	0	0	6	1.5	2	GO:0004674(protein serine/threonine kinase activity);GO:0005886(plasma membrane);GO:0006468(protein phosphorylation)	ko03013(RNA transport)	[S]Function unknown			0.984029
	LOC_Os03g08470	Conserved hypothetical protein	161	2	0.666667	0	0	2	GO:0001666(response to hypoxia);GO:0003677(DNA binding);GO:0003700(transcription factor activity, sequence-specific DNA binding);GO:0005515(protein binding);GO:0005634(nucleus);GO:0005886(plasma membrane);GO:0006351(transcription, DNA-templated);GO:0006355(regulation of transcription, DNA-templated);GO:0009873(ethylene-activated signaling pathway);GO:0070483(detection of hypoxia)	ko00230(Purine metabolism);ko00240(Pyrimidine metabolism);ko03020(RNA polymerase)	[K]Transcription			0.98428
	LOC_Os04g53830	3-beta hydroxysteroid dehydrogenase/isomerase family protein	647	0	0	2	1	2	GO:0009507(chloroplast);GO:0009813(flavonoid biosynthetic process);GO:0009964(negative regulation of flavonoid biosynthetic process);GO:0016491(oxidoreductase activity);GO:0033729(anthocyanidin reductase activity);GO:0050662(coenzyme binding);GO:0055114(oxidation-reduction process)	ko00941(Flavonoid biosynthesis)	[M]Cell wall/membrane/envelope biogenesis			0.9844
	LOC_Os04g53850	Leucoanthocyanidin reductase	719	0	0	2	1	2	GO:0009507(chloroplast);GO:0009813(flavonoid biosynthetic process);GO:0009964(negative regulation of flavonoid biosynthetic process);GO:0016491(oxidoreductase activity);GO:0033729(anthocyanidin reductase activity);GO:0050662(coenzyme binding);GO:0055114(oxidation-reduction process)	ko00941(Flavonoid biosynthesis)	[M]Cell wall/membrane/envelope biogenesis			0.9844	1
	LOC_Os12g07050	RNA polymerase II subunit A C-terminal domain phosphatase ssu72	170	0	0	1	0.5	2	GO:0004721(phosphoprotein phosphatase activity);GO:0005634(nucleus);GO:0005739(mitochondrion);GO:0006397(mRNA processing);GO:0009507(chloroplast)	ko03015(mRNA surveillance pathway)	[K]Transcription			0.986813	1
osa-miR2931	LOC_Os06g40330	Conserved hypothetical protein	1753	0	0	3	3	2	GO:0003677(DNA binding);GO:0003700(transcription factor activity, sequence-specific DNA binding);GO:0005634(nucleus);GO:0006355(regulation of transcription, DNA-templated);GO:0009555(pollen development);GO:0009740(gibberellic acid mediated signaling pathway);GO:0009789(positive regulation of abscisic acid-activated signaling pathway);GO:0043068(positive regulation of programmed cell death);GO:004…	ko00190(Oxidative phosphorylation);ko00860(Porphyrin and chlorophyll metabolism)	[K]Transcription			0.987366	0.990222
osa-miR319	LOC_Os12g42190	Transposon protein	671	0	0	4	4	2	GO:0003677(DNA binding);GO:0003700(transcription factor activity, sequence-specific DNA binding);GO:0005515(protein binding);GO:0005634(nucleus);GO:0006351(transcription, DNA-templated);GO:0006355(regulation of transcription, DNA-templated);GO:0008285(negative regulation of cell proliferation);GO:0009965(leaf morphogenesis);GO:0030154(cell differentiation);GO:0045962(positive regulation of develo…	-	[K]Transcription			0.987876	1
	LOC_Os01g55100	Transcription factor PCF7	593	0	0	4	4	2	-	-	[S]Function unknown			0.990578	1
	LOC_Os01g59660	MYB domain protein 30	966	5	1.25	0	0	2	GO:0003677(DNA binding);GO:0003700(transcription factor activity, sequence-specific DNA binding);GO:0005634(nucleus);GO:0006355(regulation of transcription, DNA-templated);GO:0009740(gibberellic acid mediated signaling pathway);GO:0009789(positive regulation of abscisic acid-activated signaling pathway);GO:0043068(positive regulation of programmed cell death);GO:0045893(positive regulation of tra…	ko04626(Plant-pathogen interaction)	[K]Transcription			0.992486	0.999641
	LOC_Os12g35630	Elongation factor TS family protein	3170	4	4	4	4	2	GO:0003746(translation elongation factor activity);GO:0005759(mitochondrial matrix);GO:0070125(mitochondrial translational elongation)	ko00190(Oxidative phosphorylation);ko00195(Photosynthesis)	[J]Translation, ribosomal structure and biogenesis			0.992932
	LOC_Os05g04190	Growth regulator related protein	1799	1	0.5	1	0.5	2	GO:0005794(Golgi apparatus)	-	[S]Function unknown			0.996397	1
osa-miR390	LOC_Os05g40950	Pentatricopeptide repeat-containing protein	613	3	1.5	0	0	2	GO:0003723(RNA binding);GO:0003735(structural constituent of ribosome);GO:0006412(translation);GO:0022625(cytosolic large ribosomal subunit);GO:0042254(ribosome biogenesis)	-	[S]Function unknown			0.996596	0.99756
	LOC_Os11g09940	Conserved hypothetical protein	946	1	1	0	0	2	-	-	[S]Function unknown			0.996596
	LOC_Os07g30800	Immunophilin	514	0	0	1	1	2	GO:0003755(peptidyl-prolyl cis-trans isomerase activity);GO:0005528(FK506 binding);GO:0005789(endoplasmic reticulum membrane);GO:0061077(chaperone-mediated protein folding)	-	[O]Posttranslational modification, protein turnover, chaperones			0.996596	0.99756
osa-miR393	LOC_Os05g05800	F-Box auxin receptor protein	1552	66	66	102	102	2	GO:0000822(inositol hexakisphosphate binding);GO:0009734(auxin-activated signaling pathway)	ko04075(Plant hormone signal transduction)	[S]Function unknown			0.997264	0.998064
	LOC_Os04g32460	Auxin signaling F-box 2	1513	23	11.5	20	10	2	GO:0000822(inositol hexakisphosphate binding);GO:0009734(auxin-activated signaling pathway);GO:0010011(auxin binding);GO:0019005(SCF ubiquitin ligase complex)	ko04075(Plant hormone signal transduction)	[S]Function unknown			0.998042	0.99996
	LOC_Os05g03550	MYB family transcription factor	3457	0	0	1	1	2	GO:0003677(DNA binding);GO:0003700(transcription factor activity, sequence-specific DNA binding);GO:0005634(nucleus);GO:0008380(RNA splicing)	ko00510(N-Glycan biosynthesis)	[K]Transcription			0.998528
osa-miR394	LOC_Os01g69940	Cyclin-like F-box domain containing protein	1093	165	165	169	169	2	GO:0004842(ubiquitin-protein transferase activity);GO:0010305(leaf vascular tissue pattern formation);GO:0010928(regulation of auxin mediated signaling pathway);GO:0019005(SCF ubiquitin ligase complex);GO:0031146(SCF-dependent proteasomal ubiquitin-dependent protein catabolic process);GO:0060776(simple leaf morphogenesis)	-	[S]Function unknown			0.999408	0.999617
	LOC_Os04g38525	Expressed protein	1061	0	0	1	0.5	2	GO:0003674(molecular_function);GO:0005634(nucleus);GO:0008150(biological_process)	-	[S]Function unknown			0.999408	0.999617
	LOC_Os04g38520	ILA1 interacting protein 4	785	0	0	1	0.5	2	GO:0003674(molecular_function);GO:0005634(nucleus);GO:0008150(biological_process)	-	[S]Function unknown			0.999617
	LOC_Os05g51150	RNA polymerase sigma factor	1376	2	1	5	2.5	2	GO:0001053(plastid sigma factor activity);GO:0003677(DNA binding);GO:0003700(transcription factor activity, sequence-specific DNA binding);GO:0003899(DNA-directed RNA polymerase activity);GO:0006352(DNA-templated transcription, initiation);GO:0006355(regulation of transcription, DNA-templated);GO:0009507(chloroplast);GO:0016987(sigma factor activity);GO:0019685(photosynthesis, dark reaction);GO:0…	-	[K]Transcription			0.999629
osa-miR395	LOC_Os02g16620	Reticulon domain containing protein	396	5	5	0	0	2	GO:0005634(nucleus);GO:0005783(endoplasmic reticulum);GO:0005789(endoplasmic reticulum membrane);GO:0005794(Golgi apparatus);GO:0005886(plasma membrane);GO:0071458(integral component of cytoplasmic side of endoplasmic reticulum membrane);GO:0071782(endoplasmic reticulum tubular network);GO:0071786(endoplasmic reticulum tubular network organization)	ko00100(Steroid biosynthesis)	[U]Intracellular trafficking, secretion, and vesicular transport			0.999917
	LOC_Os09g39440	Inosine-uridine preferring nucleoside hydrolase family protein	905	0	0	5	2.5	2	GO:0005829(cytosol);GO:0006152(purine nucleoside catabolic process);GO:0008477(purine nucleosidase activity)	ko00240(Pyrimidine metabolism);ko00760(Nicotinate and nicotinamide metabolism)	[F]Nucleotide transport and metabolism			0.999917
	LOC_Os03g53230	Bifunctional 3-phosphoadenosine 5-phosphosulfate synthetase	372	5	5	6	6	2	GO:0000103(sulfate assimilation);GO:0004020(adenylylsulfate kinase activity)	ko00920(Sulfur metabolism);ko00230(Purine metabolism);ko00450(Selenocompound metabolism);ko00261(Monobactam biosynthesis)	[P]Inorganic ion transport and metabolism			0.999925
	LOC_Os03g52150	Zinc ion binding protein	1068	0	0	5	5	2	GO:0004222(metalloendopeptidase activity);GO:0005737(cytoplasm);GO:0005925(focal adhesion);GO:0006508(proteolysis);GO:0007155(cell adhesion);GO:0016021(integral component of membrane)	-	[O]Posttranslational modification, protein turnover, chaperones			0.999925
	LOC_Os10g30080	Xylosyltransferase	770	0	0	1	0.5	2	GO:0005794(Golgi apparatus);GO:0008375(acetylglucosaminyltransferase activity);GO:0009567(double fertilization forming a zygote and endosperm);GO:0016020(membrane);GO:0016051(carbohydrate biosynthetic process);GO:0016757(transferase activity, transferring glycosyl groups);GO:0048868(pollen tube development)	-	[S]Function unknown			0.999954	0.999975
osa-miR396	LOC_Os08g45210	Mpv17 / PMP22 family domain containing protein	490	4	2	2	1	2	GO:0003674(molecular_function);GO:0005739(mitochondrion);GO:0008150(biological_process);GO:0016021(integral component of membrane)	ko04146(Peroxisome)	[S]Function unknown			0.999991
	LOC_Os06g02560	Growth-regulating factor 5	410	62	20.6667	55	18.3333	2	GO:0005524(ATP binding);GO:0005634(nucleus);GO:0006351(transcription, DNA-templated);GO:0006355(regulation of transcription, DNA-templated);GO:0048366(leaf development)	-	[K]Transcription			0.999997
	LOC_Os11g35030	Growth regulating factor protein 8	593	31	15.5	27	13.5	2	GO:0005524(ATP binding);GO:0005634(nucleus);GO:0006351(transcription, DNA-templated);GO:0006355(regulation of transcription, DNA-templated);GO:0008285(negative regulation of cell proliferation);GO:0048364(root development);GO:0048366(leaf development)	-	[K]Transcription			0.999997
	LOC_Os04g51190	Growth-regulating factor 3	461	18	6	13	4.33333	2	GO:0005524(ATP binding);GO:0005634(nucleus);GO:0006351(transcription, DNA-templated);GO:0006355(regulation of transcription, DNA-templated);GO:0048366(leaf development)	-	[K]Transcription			0.999999	0.949441
	LOC_Os03g47140	Growth regulating factor protein 9	572	70	70	105	105	2	GO:0005515(protein binding);GO:0005524(ATP binding);GO:0005634(nucleus);GO:0006351(transcription, DNA-templated);GO:0006355(regulation of transcription, DNA-templated);GO:0009624(response to nematode);GO:0048364(root development);GO:0048366(leaf development);GO:0061062(regulation of nematode larval development)	-	[K]Transcription			0.999999
	LOC_Os11g19810	PWWP domain containing protein	1614	1	0.5	4	2	2	GO:0003674(molecular_function);GO:0005634(nucleus);GO:0008150(biological_process)	ko00270(Cysteine and methionine metabolism)	[S]Function unknown			1	1
	LOC_Os01g08560	Heat shock 70 kDa protein 4	1788	1	0.5	2	1	2	GO:0005524(ATP binding);GO:0005618(cell wall);GO:0005634(nucleus);GO:0005829(cytosol);GO:0005886(plasma membrane);GO:0009506(plasmodesma)	ko03040(Spliceosome);ko04141(Protein processing in endoplasmic reticulum);ko04144(Endocytosis)	[O]Posttranslational modification, protein turnover, chaperones			1	1
	LOC_Os02g47280	Growth-regulating factor	578	3	1.5	3	1.5	2	GO:0005524(ATP binding);GO:0005634(nucleus);GO:0006351(transcription, DNA-templated);GO:0006355(regulation of transcription, DNA-templated);GO:0048366(leaf development)	-	[K]Transcription			1
osa-miR3979	LOC_Os12g14070	DnaK family protein	1490	5	5	5	5	2	GO:0005515(protein binding);GO:0005524(ATP binding);GO:0005622(intracellular);GO:0005623(cell);GO:0006457(protein folding);GO:0009408(response to heat);GO:0009507(chloroplast);GO:0009532(plastid stroma);GO:0009570(chloroplast stroma);GO:0009579(thylakoid);GO:0009941(chloroplast envelope);GO:0045036(protein targeting to chloroplast);GO:0046686(response to cadmium ion);GO:0048046(apoplast);GO:00510…	ko03040(Spliceosome);ko04141(Protein processing in endoplasmic reticulum);ko04144(Endocytosis)	[O]Posttranslational modification, protein turnover, chaperones			1
osa-miR3980	LOC_Os08g35860	Cytokinin dehydrogenase precursor	603	0	0	4	4	2	GO:0005576(extracellular region);GO:0009823(cytokinin catabolic process);GO:0016491(oxidoreductase activity);GO:0016614(oxidoreductase activity, acting on CH-OH group of donors);GO:0019139(cytokinin dehydrogenase activity);GO:0050660(flavin adenine dinucleotide binding);GO:0055114(oxidation-reduction process)	ko00908(Zeatin biosynthesis)	[C]Energy production and conversion			1	1
	LOC_Os07g42740	DUF1645 domain containing protein	803	2	2	0	0	2	GO:0005516(calmodulin binding);GO:0005634(nucleus);GO:0005886(plasma membrane);GO:0008150(biological_process)	-	[S]Function unknown			1	1
	LOC_Os10g42240	Kinase, pfkB family	315	1	0.5	0	0	2	GO:0005739(mitochondrion);GO:0009507(chloroplast);GO:0015979(photosynthesis);GO:0016301(kinase activity);GO:0016310(phosphorylation);GO:0016773(phosphotransferase activity, alcohol group as acceptor)	-	[G]Carbohydrate transport and metabolism			1	0.999993
	LOC_Os12g38970	Triosephosphate isomerase-like	109	5	5	0	0	4	GO:0005634(nucleus);GO:0032968(positive regulation of transcription elongation from RNA polymerase II promoter);GO:1990269(RNA polymerase II C-terminal domain phosphoserine binding)	ko01200(Carbon metabolism);ko01230(Biosynthesis of amino acids);ko00010(Glycolysis / Gluconeogenesis);ko00051(Fructose and mannose metabolism);ko00562(Inositol phosphate metabolism);ko00710(Carbon fixation in photosynthetic organisms)	[K]Transcription			1	1
osa-miR399	LOC_Os04g55230	Tetratricopeptide repeat protein	3898	7	7	22	22	2	GO:0005737(cytoplasm);GO:0005829(cytosol);GO:0008150(biological_process)	ko01200(Carbon metabolism);ko01210(2-Oxocarboxylic acid metabolism);ko01230(Biosynthesis of amino acids);ko00020(Citrate cycle (TCA cycle));ko00630(Glyoxylate and dicarboxylate metabolism)	[S]Function unknown			1
	LOC_Os09g39180	Similar to Nucleic acid-binding protein precursor	731	10	10	17	17	2	GO:0000166(nucleotide binding);GO:0003723(RNA binding);GO:0006396(RNA processing);GO:0006397(mRNA processing);GO:0008266(poly(U) RNA binding);GO:0009451(RNA modification);GO:0009507(chloroplast);GO:0009535(chloroplast thylakoid membrane);GO:0009570(chloroplast stroma);GO:0009579(thylakoid);GO:0009631(cold acclimation);GO:0009941(chloroplast envelope);GO:0016553(base conversion or substitution edi…	ko03040(Spliceosome)	[S]Function unknown			1
osa-miR414	LOC_Os03g27840	splicing factor, arginine/serine-rich 16	590	0	0	8	8	2	-	-	[S]Function unknown			1
	LOC_Os08g35860	Cytokinin dehydrogenase 11-like	1567	5	5	1	1	2	GO:0005576(extracellular region);GO:0009823(cytokinin catabolic process);GO:0016491(oxidoreductase activity);GO:0016614(oxidoreductase activity, acting on CH-OH group of donors);GO:0019139(cytokinin dehydrogenase activity);GO:0050660(flavin adenine dinucleotide binding);GO:0055114(oxidation-reduction process)	ko00908(Zeatin biosynthesis)	[C]Energy production and conversion			1
	LOC_Os08g33370	G-box factor 14-3-3 protein	725	1	0.5	11	5.5	2	GO:0005515(protein binding)	-	[T]Signal transduction mechanisms			1	0.999993
	LOC_Os07g41694	Acidic leucine-rich nuclear phosphoprotein 32-related protein 1	794	4	4	13	13	4	GO:0005634(nucleus);GO:0008150(biological_process)	-	[S]Function unknown			1	1
	LOC_Os08g25460	Transcription initiation factor	1259	4	4	1	1	4	GO:0003743(translation initiation factor activity);GO:0005634(nucleus);GO:0005673(transcription factor TFIIE complex);GO:0006367(transcription initiation from RNA polymerase II promoter);GO:0006413(translational initiation);GO:0043565(sequence-specific DNA binding)	ko03022(Basal transcription factors)	[K]Transcription			1	1
	LOC_Os11g09970	OsFBX411 - F-box domain containing protein	1418	2	2	0	0	2	GO:0003674(molecular_function);GO:0005634(nucleus);GO:0008150(biological_process)	-	[S]Function unknown			1	1
	LOC_Os01g48180	DDT domain containing protein	4724	2	2	0	0	2	GO:0003677(DNA binding);GO:0003700(transcription factor activity, sequence-specific DNA binding);GO:0005515(protein binding);GO:0005634(nucleus);GO:0006351(transcription, DNA-templated);GO:0006355(regulation of transcription, DNA-templated);GO:0009908(flower development);GO:0010228(vegetative to reproductive phase transition of meristem)	ko01200(Carbon metabolism);ko00051(Fructose and mannose metabolism);ko00561(Glycerolipid metabolism)	[K]Transcription			1
	LOC_Os11g11070	MRNA-capping enzyme-like	950	2	2	0	0	4	GO:0003910(DNA ligase (ATP) activity);GO:0004484(mRNA guanylyltransferase activity);GO:0004651(polynucleotide 5'-phosphatase activity);GO:0004725(protein tyrosine phosphatase activity);GO:0005524(ATP binding);GO:0005634(nucleus);GO:0006281(DNA repair);GO:0006310(DNA recombination);GO:0006370(7-methylguanosine mRNA capping);GO:0006397(mRNA processing);GO:0008138(protein tyrosine/serine/threonine p…	ko03015(mRNA surveillance pathway)	[A]RNA processing and modification			1
	LOC_Os09g38400	Prostatic spermine-binding protein precursor	449	2	2	0	0	4	-	-	[S]Function unknown			1
	LOC_Os05g51830	ZOS5-12 - C2H2 zinc finger protein	470	2	2	0	0	2	GO:0004407(histone deacetylase activity);GO:0005618(cell wall);GO:0005634(nucleus);GO:0005730(nucleolus);GO:0005739(mitochondrion);GO:0005774(vacuolar membrane);GO:0005829(cytosol);GO:0006351(transcription, DNA-templated);GO:0009294(DNA mediated transformation);GO:0009944(polarity specification of adaxial/abaxial axis);GO:0010162(seed dormancy process);GO:0045892(negative regulation of transcript…	-	[S]Function unknown			1
	LOC_Os02g04040	Structural maintenance of chromosomes protein 3-like	1052	2	2	0	0	2	GO:0000775(chromosome, centromeric region);GO:0000785(chromatin);GO:0003682(chromatin binding);GO:0005524(ATP binding);GO:0005634(nucleus);GO:0005737(cytoplasm);GO:0005819(spindle);GO:0006281(DNA repair);GO:0007059(chromosome segregation);GO:0007062(sister chromatid cohesion);GO:0007064(mitotic sister chromatid cohesion);GO:0008278(cohesin complex);GO:0008280(cohesin core heterodimer);GO:0009506(…	ko00053(Ascorbate and aldarate metabolism);ko00480(Glutathione metabolism)	[D]Cell cycle control, cell division, chromosome partitioning			1
	LOC_Os05g08730	Early fruit mRNA	359	0	0	3	3	2	-	-	[S]Function unknown			1	1
	LOC_Os06g05740	Conserved hypothetical protein	710	0	0	3	3	2	GO:0005783(endoplasmic reticulum);GO:0005886(plasma membrane)	-	[S]Function unknown			1	1
	LOC_Os08g44670	Calreticulin precursor	260	0	0	5	2.5	2	GO:0005509(calcium ion binding);GO:0005739(mitochondrion);GO:0005774(vacuolar membrane);GO:0005783(endoplasmic reticulum);GO:0005788(endoplasmic reticulum lumen);GO:0005794(Golgi apparatus);GO:0005829(cytosol);GO:0006457(protein folding);GO:0006979(response to oxidative stress);GO:0009506(plasmodesma);GO:0009507(chloroplast);GO:0009651(response to salt stress);GO:0030246(carbohydrate binding);GO:…	ko04141(Protein processing in endoplasmic reticulum);ko04145(Phagosome)	[O]Posttranslational modification, protein turnover, chaperones			1	1
	LOC_Os01g57110	SNF2/RAD54 family protein	1679	3	1.5	0	0	4	GO:0005737(cytoplasm);GO:0042981(regulation of apoptotic process);GO:0048025(negative regulation of mRNA splicing, via spliceosome)	ko03420(Nucleotide excision repair)	[L]Replication, recombination and repair			1	1
	LOC_Os03g52980	CWF19-like 2, cell cycle control	398	3	3	1	1	4	GO:0003824(catalytic activity);GO:0005634(nucleus)	-	[S]Function unknown			1
	LOC_Os04g45180	EF hand family protein	260	0	0	2	2	4	GO:0005509(calcium ion binding);GO:0008150(biological_process)	-	[S]Function unknown			1	1
	LOC_Os05g46230	Nucleosome assembly protein 1;4-like	983	14	14	27	27	4	GO:0003677(DNA binding);GO:0005515(protein binding);GO:0005634(nucleus);GO:0005737(cytoplasm);GO:0005829(cytosol);GO:0005886(plasma membrane);GO:0006281(DNA repair);GO:0006334(nucleosome assembly);GO:0009294(DNA mediated transformation);GO:0016444(somatic cell DNA recombination);GO:0042393(histone binding);GO:0042802(identical protein binding);GO:0046686(response to cadmium ion)	ko03013(RNA transport);ko03015(mRNA surveillance pathway);ko03018(RNA degradation)	[S]Function unknown			1	1
	LOC_Os05g16630	Thioredoxin domain-containing protein 9 homolog	617	1	1	0	0	4	GO:0005737(cytoplasm);GO:0008479(queuine tRNA-ribosyltransferase activity);GO:0008616(queuosine biosynthetic process)	ko03010(Ribosome)	[O]Posttranslational modification, protein turnover, chaperones			1	1
	LOC_Os11g38520	Disease resistance protein RPM1-like	1583	1	1	0	0	2	GO:0005515(protein binding);GO:0042802(identical protein binding)	ko04626(Plant-pathogen interaction)	[S]Function unknown			1	1
	LOC_Os01g16670	BSD domain-containing protein	1160	1	1	0	0	2	GO:0003674(molecular_function);GO:0005737(cytoplasm);GO:0008150(biological_process)	-	[S]Function unknown			1	1
	LOC_Os03g48850	Valyl-tRNA synthetase	1864	2	0.75	0	0		GO:0004832(valine-tRNA ligase activity);GO:0005829(cytosol);GO:0006438(valyl-tRNA aminoacylation)	ko00970(Aminoacyl-tRNA biosynthesis)	[J]Translation, ribosomal structure and biogenesis			1
	LOC_Os07g29320	rRNA-processing protein EBP2	62	0	0	1	1	2	GO:0005730(nucleolus);GO:0006364(rRNA processing);GO:0030687(preribosome, large subunit precursor);GO:0034399(nuclear periphery);GO:0042273(ribosomal large subunit biogenesis)	-	[S]Function unknown			1
	LOC_Os11g47320	Protein transporter	2969	0	0	3	1	2	GO:0005635(nuclear envelope);GO:0005829(cytosol);GO:0006606(protein import into nucleus);GO:0007165(signal transduction);GO:0008565(protein transporter activity)	-	[S]Function unknown			1	1
	LOC_Os07g42180	Exportin 1	1022	0	0	1	1	2	GO:0000049(tRNA binding);GO:0005643(nuclear pore);GO:0005737(cytoplasm);GO:0008536(Ran GTPase binding);GO:0015932(nucleobase-containing compound transmembrane transporter activity);GO:0016363(nuclear matrix);GO:0071528(tRNA re-export from nucleus)	ko03013(RNA transport)	[J]Translation, ribosomal structure and biogenesis			1	0.997047
	LOC_Os03g10780	Flap endonuclease	647	0	0	1	1	2	GO:0003697(single-stranded DNA binding);GO:0004518(nuclease activity);GO:0004519(endonuclease activity);GO:0005515(protein binding);GO:0005634(nucleus);GO:0006281(DNA repair);GO:0006289(nucleotide-excision repair);GO:0009408(response to heat);GO:0010213(non-photoreactive DNA repair);GO:0010224(response to UV-B);GO:0046872(metal ion binding)	ko03420(Nucleotide excision repair)	[L]Replication, recombination and repair			1	1
	LOC_Os08g09270	Pentatricopeptide	1748	2	2	1	1	2	GO:0003674(molecular_function);GO:0005739(mitochondrion);GO:0008150(biological_process);GO:0009507(chloroplast)	ko03018(RNA degradation)	[S]Function unknown			1	1
	LOC_Os05g51490	SIT4 phosphatase-associated protein domain containing protein	1649	1	0.5	0	0	2	GO:0003674(molecular_function);GO:0005634(nucleus);GO:0005774(vacuolar membrane);GO:0005829(cytosol);GO:0008150(biological_process)	ko04120(Ubiquitin mediated proteolysis);ko03420(Nucleotide excision repair)	[T]Signal transduction mechanisms			1
	LOC_Os01g22990	Acidic leucine-rich nuclear phosphoprotein 32-related protein 1	623	2	2	5	5	2	GO:0003674(molecular_function);GO:0005829(cytosol);GO:0008150(biological_process)	-	-			1	1
	LOC_Os03g46610	DEAD-box ATP-dependent RNA helicase 24-like	1346	1	1	3	3	2	GO:0004004(ATP-dependent RNA helicase activity);GO:0006364(rRNA processing);GO:0010501(RNA secondary structure unwinding)	ko03040(Spliceosome)	[L]Replication, recombination and repair			1
	LOC_Os06g04330	Conserved hypothetical protein	1142	0	0	1	0.5	2	-	-	-			1	1
	LOC_Os03g02100	Valyl-tRNA synthetase	1909	1	0.25	0	0		GO:0004832(valine-tRNA ligase activity);GO:0005829(cytosol);GO:0006438(valyl-tRNA aminoacylation)	ko00970(Aminoacyl-tRNA biosynthesis)	[J]Translation, ribosomal structure and biogenesis			1
	LOC_Os01g40370	Phosphatase-associated family protein	332	0	0	1	0.2	2	GO:0003333(amino acid transmembrane transport);GO:0015171(amino acid transmembrane transporter activity)	ko04120(Ubiquitin mediated proteolysis);ko03420(Nucleotide excision repair)	[T]Signal transduction mechanisms			1
	LOC_Os01g40390	Phosphatase-associated family protein	1151	0	0	1	0.2	2	GO:0003333(amino acid transmembrane transport);GO:0015171(amino acid transmembrane transporter activity)	ko04120(Ubiquitin mediated proteolysis);ko03420(Nucleotide excision repair)	[E]Amino acid transport and metabolism ;[T]Signal transduction mechanisms			1
	LOC_Os01g40340	SIT4 phosphatase-associated protein domain containing protein	1343	0	0	1	0.2	4	GO:0003674(molecular_function);GO:0005634(nucleus);GO:0005774(vacuolar membrane);GO:0005829(cytosol);GO:0008150(biological_process)	ko04120(Ubiquitin mediated proteolysis);ko03420(Nucleotide excision repair)	[T]Signal transduction mechanisms			1
	LOC_Os04g57300	Phosphatidylinositol 3- and 4-kinase family protein	1517	7	3.5	7	3.5	4	GO:0004430(1-phosphatidylinositol 4-kinase activity);GO:0005524(ATP binding);GO:0005575(cellular_component)	ko03008(Ribosome biogenesis in eukaryotes)	[S]Function unknown			1
	LOC_Os03g59760	RING finger protein 126	266	2	1	4	2	4	GO:0000209(protein polyubiquitination);GO:0042787(protein ubiquitination involved in ubiquitin-dependent protein catabolic process);GO:0043161(proteasome-mediated ubiquitin-dependent protein catabolic process);GO:0061630(ubiquitin protein ligase activity)	ko03013(RNA transport)	[O]Posttranslational modification, protein turnover, chaperones			1
	LOC_Os06g50880	WD domain, G-beta repeat domain containing protein	1454	3	3	3	3	4	GO:0000166(nucleotide binding);GO:0005515(protein binding);GO:0005634(nucleus);GO:0008150(biological_process);GO:0080008(Cul4-RING E3 ubiquitin ligase complex)	-	[S]Function unknown			1
	LOC_Os05g34470	Thioredoxin superfamily protein	512	3	1.5	5	2.5	4	GO:0006355(regulation of transcription, DNA-templated);GO:0009507(chloroplast);GO:0009570(chloroplast stroma);GO:0009658(chloroplast organization)	-	[S]Function unknown			1	1
	LOC_Os01g08560	Heat shock 70 kDa protein 5-like	1988	2	1	2	1	4	GO:0005524(ATP binding);GO:0005618(cell wall);GO:0005634(nucleus);GO:0005829(cytosol);GO:0005886(plasma membrane);GO:0009506(plasmodesma)	ko03040(Spliceosome);ko04141(Protein processing in endoplasmic reticulum);ko04144(Endocytosis)	[O]Posttranslational modification, protein turnover, chaperones			1
osa-miR419	LOC_Os02g03840	Conserved hypothetical protein	6785	0	0	2	2	0	GO:0016337(single organismal cell-cell adhesion);GO:0020036(Maurer's cleft);GO:0033644(host cell membrane);GO:0046789(host cell surface receptor binding)	-	[S]Function unknown			1	0.999971
	LOC_Os01g37790	Conserved hypothetical protein	2041	0	0	1	1	2	GO:0003674(molecular_function);GO:0005634(nucleus);GO:0008150(biological_process)	-	[S]Function unknown			1	1
	LOC_Os09g29170	CAMK includes calcium/calmodulin depedent protein kinases	1183	0	0	1	0.5	4	GO:0004683(calmodulin-dependent protein kinase activity);GO:0005516(calmodulin binding);GO:0005634(nucleus);GO:0005737(cytoplasm);GO:0005886(plasma membrane);GO:0009738(abscisic acid-activated signaling pathway);GO:0009931(calcium-dependent protein serine/threonine kinase activity);GO:0018105(peptidyl-serine phosphorylation);GO:0035556(intracellular signal transduction);GO:0046777(protein autopho…	ko04626(Plant-pathogen interaction)	[T]Signal transduction mechanisms			1	1
osa-miR444	LOC_Os03g56280	Lactate/malate dehydrogenase	313	13	13	0	0	4	GO:0005737(cytoplasm);GO:0005777(peroxisome);GO:0006097(glyoxylate cycle);GO:0006099(tricarboxylic acid cycle);GO:0006108(malate metabolic process);GO:0009507(chloroplast);GO:0009514(glyoxysome);GO:0016615(malate dehydrogenase activity);GO:0030060(L-malate dehydrogenase activity);GO:0031998(regulation of fatty acid beta-oxidation);GO:0080093(regulation of photorespiration)	ko01200(Carbon metabolism);ko00020(Citrate cycle (TCA cycle));ko00620(Pyruvate metabolism);ko00630(Glyoxylate and dicarboxylate metabolism);ko00710(Carbon fixation in photosynthetic organisms);ko00270(Cysteine and methionine metabolism)	[C]Energy production and conversion			1	1
	LOC_Os02g49840	MADS-box transcription factor 57	285	3	1	1	0.333333	2	GO:0003677(DNA binding);GO:0003700(transcription factor activity, sequence-specific DNA binding);GO:0005515(protein binding);GO:0005634(nucleus);GO:0006351(transcription, DNA-templated);GO:0006355(regulation of transcription, DNA-templated);GO:0008134(transcription factor binding);GO:0010440(stomatal lineage progression);GO:0042803(protein homodimerization activity);GO:0046983(protein dimerizatio…	ko03060(Protein export)	[K]Transcription			1	1
	LOC_Os04g37920	FAD binding domain of DNA photolyase domain containing protein	1507	0	0	2	0.5	2	GO:0004672(protein kinase activity);GO:0005515(protein binding);GO:0005524(ATP binding);GO:0005634(nucleus);GO:0005737(cytoplasm);GO:0006915(apoptotic process);GO:0006952(defense response);GO:0007623(circadian rhythm);GO:0009414(response to water deprivation);GO:0009416(response to light stimulus);GO:0009583(detection of light stimulus);GO:0009637(response to blue light);GO:0009638(phototropism);…	ko04712(Circadian rhythm - plant)	[L]Replication, recombination and repair			1	1
	LOC_Os09g31486	DnaK family protein	1906	0	0	1	0.5	1	GO:0005524(ATP binding);GO:0005618(cell wall);GO:0005739(mitochondrion);GO:0005759(mitochondrial matrix);GO:0005774(vacuolar membrane);GO:0005794(Golgi apparatus);GO:0006457(protein folding);GO:0009408(response to heat);GO:0009507(chloroplast);GO:0009615(response to virus);GO:0009651(response to salt stress);GO:0046686(response to cadmium ion);GO:0051082(unfolded protein binding)	ko03018(RNA degradation)	[O]Posttranslational modification, protein turnover, chaperones			1	1
	LOC_Os05g47560	Calcium-dependent protein kinase 7-like	1397	742	742	1533	1533	0	GO:0004672(protein kinase activity)	ko04626(Plant-pathogen interaction)	[T]Signal transduction mechanisms			1	1
	LOC_Os02g36924	Mitochondrial inner membrane protein OXA1-like	293	50	50	106	106	0	GO:0003677(DNA binding);GO:0003700(transcription factor activity, sequence-specific DNA binding);GO:0005515(protein binding);GO:0005634(nucleus);GO:0006351(transcription, DNA-templated);GO:0006355(regulation of transcription, DNA-templated);GO:0008134(transcription factor binding);GO:0010440(stomatal lineage progression);GO:0042803(protein homodimerization activity);GO:0046983(protein dimerizatio…	ko03060(Protein export)	[K]Transcription			1	1
	LOC_Os08g06510	Zinc finger, C3HC4 type domain containing protein	971	66	66	117	117	0	GO:0005634(nucleus);GO:0008270(zinc ion binding)	ko04141(Protein processing in endoplasmic reticulum)	[O]Posttranslational modification, protein turnover, chaperones			1	1
	LOC_Os05g51000	Conserved hypothetical protein	524	0	0	1	0.25	4	GO:0003674(molecular_function);GO:0008150(biological_process);GO:0016021(integral component of membrane)	-	[S]Function unknown			1	1
	LOC_Os02g49992	Conserved hypothetical protein	2817	1	0.333333	0	0	4	GO:0003674(molecular_function);GO:0005634(nucleus);GO:0006351(transcription, DNA-templated);GO:0006355(regulation of transcription, DNA-templated);GO:0016592(mediator complex)	-	[K]Transcription			1	1
	LOC_Os09g13610	Phytochrome and flowering time 1 protein	1401	1	0.5	14	7	4	GO:0003677(DNA binding);GO:0003713(transcription coactivator activity);GO:0005515(protein binding);GO:0005634(nucleus);GO:0006351(transcription, DNA-templated);GO:0009585(red, far-red light phototransduction);GO:0009867(jasmonic acid mediated signaling pathway);GO:0009908(flower development);GO:0009909(regulation of flower development);GO:0009911(positive regulation of flower development);GO:0010…	-	[K]Transcription			1	1
	LOC_Os03g63750	HSF-type DNA-binding domain containing protein	539	0	0	4	4	2	GO:0003677(DNA binding);GO:0003700(transcription factor activity, sequence-specific DNA binding);GO:0005515(protein binding);GO:0005634(nucleus);GO:0005737(cytoplasm);GO:0006351(transcription, DNA-templated);GO:0006355(regulation of transcription, DNA-templated);GO:0009408(response to heat);GO:0043565(sequence-specific DNA binding)	-	[K]Transcription			1	1
	LOC_Os08g38700	C3-BTB2 - Bric-a-Brac, Tramtrack, Broad Complex BTB	445	0	0	2	2	2	GO:0016567(protein ubiquitination)	-	[S]Function unknown			1	1
	LOC_Os12g37370	DNA-directed RNA polymerases II	118	2	2	2	2	2	GO:0001193(maintenance of transcriptional fidelity during DNA-templated transcription elongation from RNA polymerase II promoter);GO:0003899(DNA-directed RNA polymerase activity);GO:0005665(DNA-directed RNA polymerase II, core complex);GO:0006283(transcription-coupled nucleotide-excision repair);GO:0006367(transcription initiation from RNA polymerase II promoter)	ko00230(Purine metabolism);ko00240(Pyrimidine metabolism);ko03020(RNA polymerase)	[K]Transcription			1
	LOC_Os01g44990	Snf2 family protein	1173	4	4	7	7	2	GO:0003677(DNA binding);GO:0004386(helicase activity);GO:0005524(ATP binding);GO:0005634(nucleus);GO:0006310(DNA recombination);GO:0045951(positive regulation of mitotic recombination);GO:0046686(response to cadmium ion)	ko03420(Nucleotide excision repair)
osa-miR5071	LOC_Os02g44370	DELLA protein GAI-like	1925	0	0	2	2	2	GO:0003700(transcription factor activity, sequence-specific DNA binding);GO:0005634(nucleus);GO:0006355(regulation of transcription, DNA-templated);GO:0030154(cell differentiation);GO:0043565(sequence-specific DNA binding)	ko04075(Plant hormone signal transduction)	[S]Function unknown			1
	LOC_Os05g34110	Two-component response regulator ARR18-like	108	0	0	2	2	3	GO:0003677(DNA binding);GO:0003700(transcription factor activity, sequence-specific DNA binding);GO:0005634(nucleus);GO:0006351(transcription, DNA-templated);GO:0006355(regulation of transcription, DNA-templated)	ko04075(Plant hormone signal transduction)	[S]Function unknown			1	1
	LOC_Os12g06280	Conserved hypothetical protein	81	0	0	1	1	2	-	-	[S]Function unknown			1	1
osa-miR5075	LOC_Os10g09990	UDP-glucosyl transferase 73C1	1394	6	6	0	0	3	GO:0008194(UDP-glycosyltransferase activity);GO:0009813(flavonoid biosynthetic process);GO:0043231(intracellular membrane-bounded organelle);GO:0052696(flavonoid glucuronidation)	ko00908(Zeatin biosynthesis)	[S]Function unknown			1
	LOC_Os02g37610	Conserved hypothetical protein	52	4	4	0	0	2	-	-	[S]Function unknown			1
	LOC_Os07g13969	Conserved hypothetical protein	146	5	5	18	18	3	-	-	[S]Function unknown				0.500499
	LOC_Os02g35630	AAA family ATPase	594	3	3	0	0	4	GO:0004176(ATP-dependent peptidase activity);GO:0005524(ATP binding);GO:0005759(mitochondrial matrix);GO:0006508(proteolysis);GO:0030163(protein catabolic process)	ko03430(Mismatch repair)	[O]Posttranslational modification, protein turnover, chaperones				0.483712
	LOC_Os06g14050	Membrane attack complex componentC9	1622	3	3	0	0	4	GO:0003674(molecular_function);GO:0005634(nucleus);GO:0009626(plant-type hypersensitive response)	ko00520(Amino sugar and nucleotide sugar metabolism)	[S]Function unknown				0.0037186
	LOC_Os01g69970	WD domain, G-beta repeat domain containing protein	156	2	2	0	0	4	GO:0000166(nucleotide binding);GO:0005634(nucleus);GO:0008150(biological_process)	ko04712(Circadian rhythm - plant)	[S]Function unknown				0.123777
	LOC_Os03g02330	AAA-type ATPase family protein	1377	2	2	0	0	4	GO:0005524(ATP binding);GO:0005886(plasma membrane);GO:0016021(integral component of membrane);GO:0016887(ATPase activity)	-	[O]Posttranslational modification, protein turnover, chaperones				0.260677
	LOC_Os01g17390	OsFBX5 - F-box domain containing protein	243	0	0	2	2	3	GO:0003674(molecular_function);GO:0005576(extracellular region);GO:0008150(biological_process)	ko00650(Butanoate metabolism);ko00072(Synthesis and degradation of ketone bodies);ko00280(Valine, leucine and isoleucine degradation);ko04146(Peroxisome)	[S]Function unknown				0.206563
	LOC_Os03g03440	Conserved hypothetical protein	332	0	0	4	2	3	-	-	[S]Function unknown				0.547654
	LOC_Os03g60509	Conserved hypothetical protein	633	7	3.5	3	1.5	4	GO:0005515(protein binding);GO:0005634(nucleus);GO:0005783(endoplasmic reticulum);GO:0009411(response to UV);GO:0009507(chloroplast);GO:0009705(plant-type vacuole membrane);GO:0009733(response to auxin);GO:0009813(flavonoid biosynthetic process);GO:0010224(response to UV-B);GO:0042406(extrinsic component of endoplasmic reticulum membrane);GO:0045430(chalcone isomerase activity);GO:0080167(respons…	ko00941(Flavonoid biosynthesis)	[G]Carbohydrate transport and metabolism				0.547654
	LOC_Os07g14910	Conserved hypothetical protein	131	1	1	0	0	4	-	-	-				0.547654
	LOC_Os11g42490	Retrotransposon protein	521	5	5	3	3	4	GO:0000122(negative regulation of transcription from RNA polymerase II promoter);GO:0000189(MAPK import into nucleus);GO:0000776(kinetochore);GO:0003682(chromatin binding);GO:0003729(mRNA binding);GO:0005487(nucleocytoplasmic transporter activity);GO:0005643(nuclear pore);GO:0005737(cytoplasm);GO:0005868(cytoplasmic dynein complex);GO:0006404(RNA import into nucleus);GO:0006913(nucleocytoplasmic …	ko03013(RNA transport)	[S]Function unknown				0.96779
	LOC_Os02g47620	Hydrolase, alpha/beta fold family domain containing protein	620	1	0.333333	6	2	4	GO:0016787(hydrolase activity)	-	[S]Function unknown				0.96779
	LOC_Os06g06330	Conserved hypothetical protein	131	0	0	1	1	4	GO:0003674(molecular_function);GO:0008150(biological_process)	-	[S]Function unknown				0.979087
	LOC_Os06g12530	CS domain containing protein	77	0	0	1	1	4	GO:0005737(cytoplasm);GO:0005829(cytosol);GO:0006457(protein folding);GO:0009408(response to heat);GO:0009555(pollen development);GO:0009735(response to cytokinin);GO:0009880(embryonic pattern specification);GO:0009965(leaf morphogenesis);GO:0010450(inflorescence meristem growth);GO:0032502(developmental process);GO:0048448(stamen morphogenesis);GO:0048833(specification of floral organ number)	-	[S]Function unknown				0.260677
	LOC_Os12g29950	Nodulin family protein	1712	0	0	2	1	4	GO:0003674(molecular_function);GO:0009506(plasmodesma);GO:0009507(chloroplast);GO:0016021(integral component of membrane);GO:0050832(defense response to fungus);GO:0055085(transmembrane transport)	-	[S]Function unknown				0.260677
	LOC_Os02g43350	26S proteasome ATP-dependent regulatory subunit	311	0	0	1	1	4	GO:0004176(ATP-dependent peptidase activity);GO:0005739(mitochondrion);GO:0006508(proteolysis);GO:0008237(metallopeptidase activity);GO:0009941(chloroplast envelope)	ko03050(Proteasome)	[O]Posttranslational modification, protein turnover, chaperones				0.595888
	LOC_Os07g41740	PHD finger protein	591	0	0	1	1	4	GO:0003677(DNA binding);GO:0005634(nucleus);GO:0006351(transcription, DNA-templated);GO:0006355(regulation of transcription, DNA-templated);GO:0008270(zinc ion binding);GO:0016568(chromatin modification);GO:0035064(methylated histone binding);GO:0042393(histone binding)	-	[S]Function unknown				0.111369
	LOC_Os06g44450	CCT/B-box zinc finger protein	869	3	3	7	7	2	GO:0005634(nucleus);GO:0009416(response to light stimulus);GO:0009909(regulation of flower development)	ko04712(Circadian rhythm - plant)	[K]Transcription				0.230785
	LOC_Os02g58670	ABSCISIC ACID-INSENSITIVE 5-like protein 2	192	2	1	5	2.5	4	GO:0003677(DNA binding);GO:0003700(transcription factor activity, sequence-specific DNA binding);GO:0005634(nucleus);GO:0006351(transcription, DNA-templated);GO:0006355(regulation of transcription, DNA-templated);GO:0009737(response to abscisic acid);GO:0009738(abscisic acid-activated signaling pathway);GO:0043565(sequence-specific DNA binding)	ko04075(Plant hormone signal transduction)	[S]Function unknown				0.999611
	LOC_Os04g54280	Retrotransposon protein	182	7	1.75	5	1.25	4	GO:0003674(molecular_function);GO:0005634(nucleus);GO:0009611(response to wounding)	ko00600(Sphingolipid metabolism)	[S]Function unknown				0.695538
	LOC_Os04g54310	Wound-responsive family protein	182	7	1.75	5	1.25	2	GO:0003674(molecular_function);GO:0005634(nucleus);GO:0009611(response to wounding)	-	-				0.327264
	LOC_Os04g54240	Wound induced protein	182	7	1.75	5	1.25	2	GO:0003674(molecular_function);GO:0005634(nucleus);GO:0009611(response to wounding)	-	[S]Function unknown				0.327264
	LOC_Os04g54300	Wound induced protein	185	7	1.75	5	1.25	2	GO:0003674(molecular_function);GO:0005634(nucleus);GO:0009611(response to wounding)	-	[S]Function unknown				0.996592
	LOC_Os10g32920	Ribosomal protein	71	0	0	1	0.25	2	GO:0003735(structural constituent of ribosome);GO:0022625(cytosolic large ribosomal subunit);GO:0070180(large ribosomal subunit rRNA binding)	ko03010(Ribosome)	[J]Translation, ribosomal structure and biogenesis				0.996592
	LOC_Os07g07540	SHOOT1 protein	233	3	3	3	3	2	GO:0009416(response to light stimulus);GO:0009507(chloroplast);GO:0009534(chloroplast thylakoid);GO:0009535(chloroplast thylakoid membrane);GO:0009570(chloroplast stroma);GO:0009575(chromoplast stroma);GO:0009579(thylakoid);GO:0009611(response to wounding);GO:0009941(chloroplast envelope);GO:0015979(photosynthesis)	-	[S]Function unknown				0.314445
	LOC_Os04g52330	Conserved hypothetical protein	228	2	2	2	2	4	GO:0003674(molecular_function);GO:0008150(biological_process)	-	[S]Function unknown				0.25732
	LOC_Os03g04770	Beta-amylase	1448	7	7	8	8	4	GO:0005634(nucleus);GO:0005829(cytosol);GO:0005983(starch catabolic process);GO:0009414(response to water deprivation);GO:0009507(chloroplast);GO:0016161(beta-amylase activity)	ko00500(Starch and sucrose metabolism)	[S]Function unknown				0.685543
	LOC_Os05g08420	Conserved hypothetical protein	113	4	1.33333	4	1.33333	4	GO:0003674(molecular_function);GO:0005634(nucleus);GO:0008150(biological_process)	-	[S]Function unknown				0.483495
	LOC_Os03g45340	22.0 kDa class IV heat shock protein	620	6	6	7	7	4	GO:0003674(molecular_function);GO:0005886(plasma membrane);GO:0006952(defense response);GO:0009408(response to heat);GO:0009615(response to virus);GO:0010286(heat acclimation);GO:0016021(integral component of membrane);GO:0046741(transport of virus in host, tissue to tissue)	ko04141(Protein processing in endoplasmic reticulum)	[O]Posttranslational modification, protein turnover, chaperones				0.15624
	LOC_Os08g03520	Retrotransposon protein	390	1	1	1	1	2	GO:0003676(nucleic acid binding);GO:0003690(double-stranded DNA binding);GO:0003697(single-stranded DNA binding);GO:0003723(RNA binding);GO:0006355(regulation of transcription, DNA-templated);GO:0008270(zinc ion binding);GO:0009409(response to cold);GO:0009414(response to water deprivation);GO:0009631(cold acclimation);GO:0009651(response to salt stress);GO:0010501(RNA secondary structure unwindi…	ko03013(RNA transport)	[K]Transcription				1
	LOC_Os10g18370	Transcriptional regulator	587	1	1	1	1	2	GO:0003674(molecular_function);GO:0008150(biological_process);GO:0009507(chloroplast)	ko00040(Pentose and glucuronate interconversions);ko00500(Starch and sucrose metabolism)	[S]Function unknown				0.370458
	LOC_Os06g40120	SPX domain containing protein	168	1	1	1	1	2	GO:0005634(nucleus);GO:0005783(endoplasmic reticulum);GO:0016036(cellular response to phosphate starvation);GO:0070417(cellular response to cold);GO:0080040(positive regulation of cellular response to phosphate starvation)	-	[T]Signal transduction mechanisms				0.802036
	LOC_Os01g13210	Salt stress root protein RS1	428	1	0.5	1	0.5	2	-	-	[S]Function unknown				0.842928
	LOC_Os03g07180	Embryonic protein DC-8	1025	1	0.5	1	0.5	2	-	-	[S]Function unknown				1
	LOC_Os05g09700	Conserved hypothetical protein	140	5	1.66667	7	2.33333	2	GO:0003674(molecular_function);GO:0005634(nucleus);GO:0008150(biological_process)	-	[S]Function unknown				1
	LOC_Os11g02300	Mitogen-activated protein kinase kinase kinase 1-like	1642	5	1.25	7	1.75	4	GO:0004674(protein serine/threonine kinase activity);GO:0005829(cytosol);GO:0006468(protein phosphorylation);GO:0035556(intracellular signal transduction)	ko04626(Plant-pathogen interaction)	[T]Signal transduction mechanisms				0.999945
	LOC_Os11g02305	Mitogen-activated protein kinase kinase kinase 1-like	1642	5	1.25	7	1.75	4	GO:0004674(protein serine/threonine kinase activity);GO:0005829(cytosol);GO:0006468(protein phosphorylation);GO:0035556(intracellular signal transduction)	ko04626(Plant-pathogen interaction)	[T]Signal transduction mechanisms				1
osa-miR5076	LOC_Os03g49620	BRASSINOSTEROID INSENSITIVE 1-associated receptor kinase 1	40	4	1	6	1.5	2	GO:0004674(protein serine/threonine kinase activity);GO:0005524(ATP binding);GO:0005886(plasma membrane);GO:0006468(protein phosphorylation);GO:0016021(integral component of membrane);GO:0016301(kinase activity)	ko04075(Plant hormone signal transduction);ko04626(Plant-pathogen interaction)	[T]Signal transduction mechanisms				1
osa-miR5144	LOC_Os11g09280	OsPDIL1-1 protein disulfide isomerase PDIL1-1	904	2	1	0	0	2	GO:0003756(protein disulfide isomerase activity);GO:0005788(endoplasmic reticulum lumen);GO:0009960(endosperm development);GO:0034975(protein folding in endoplasmic reticulum);GO:0034976(response to endoplasmic reticulum stress)	ko04141(Protein processing in endoplasmic reticulum)	[O]Posttranslational modification, protein turnover, chaperones				0.999957
	LOC_Os07g30800	Immunophilin	299	0	0	3	3	4	GO:0003755(peptidyl-prolyl cis-trans isomerase activity);GO:0005528(FK506 binding);GO:0005789(endoplasmic reticulum membrane);GO:0061077(chaperone-mediated protein folding)	-	[O]Posttranslational modification, protein turnover, chaperones				0.999957
osa-miR5147	LOC_Os07g41710	Conserved hypothetical protein	540	1	1	0	0	4	GO:0003674(molecular_function);GO:0008150(biological_process);GO:0009507(chloroplast);GO:0009941(chloroplast envelope)	-	[S]Function unknown				1
osa-miR5160	LOC_Os03g64350	Rhodanese-like domain containing protein	368	0	0	6	3	4	GO:0003674(molecular_function);GO:0008150(biological_process)	-	[S]Function unknown				1
osa-miR528	LOC_Os05g04220	Nitrogen regulatory protein P-II	491	3	3	1	1	2	GO:0000287(magnesium ion binding);GO:0005515(protein binding);GO:0005524(ATP binding);GO:0005829(cytosol);GO:0006351(transcription, DNA-templated);GO:0006355(regulation of transcription, DNA-templated);GO:0006807(nitrogen compound metabolic process);GO:0006808(regulation of nitrogen utilization);GO:0009416(response to light stimulus);GO:0009507(chloroplast);GO:0009534(chloroplast thylakoid);GO:00…	-	[E]Amino acid transport and metabolism				1
	LOC_Os07g38290	Cupredoxin domain containing protein	538	837	837	1780	1780	2	GO:0046658(anchored component of plasma membrane)	-	[S]Function unknown				0.999957
	LOC_Os09g20090	OsORAP1, Cupredoxin superfamily protein	32	3	3	23	23	2	GO:0005507(copper ion binding);GO:0016722(oxidoreductase activity, oxidizing metal ions)	ko00053(Ascorbate and aldarate metabolism)	[Q]Secondary metabolites biosynthesis, transport and catabolism				0.999957
	LOC_Os04g39120	Copper amine oxidase	280	5	2.5	3	1.5	2	GO:0005507(copper ion binding);GO:0005576(extracellular region);GO:0005768(endosome);GO:0005773(vacuole);GO:0005794(Golgi apparatus);GO:0005802(trans-Golgi network);GO:0008131(primary amine oxidase activity);GO:0016021(integral component of membrane);GO:0048038(quinone binding);GO:0055114(oxidation-reduction process)	ko00260(Glycine, serine and threonine metabolism);ko00350(Tyrosine metabolism);ko00360(Phenylalanine metabolism);ko00410(beta-Alanine metabolism);ko00950(Isoquinoline alkaloid biosynthesis);ko00960(Tropane, piperidine and pyridine alkaloid biosynthesis)	[Q]Secondary metabolites biosynthesis, transport and catabolism				1
	LOC_Os08g42640	Zinc finger, C3HC4 type domain containing protein	490	4	4	3	3	2	GO:0003677(DNA binding);GO:0004842(ubiquitin-protein transferase activity);GO:0005634(nucleus);GO:0008270(zinc ion binding);GO:0016567(protein ubiquitination)	-	[S]Function unknown				0.547654
	LOC_Os08g36420	Zinc/iron permease family protein	80	8	2	14	3.5	2	GO:0005385(zinc ion transmembrane transporter activity);GO:0006882(cellular zinc ion homeostasis);GO:0071577(zinc II ion transmembrane transport)	-	[P]Inorganic ion transport and metabolism				0.232361
osa-miR529	LOC_Os03g31320	RING zinc finger protein-like	576	0	0	4	2	2	GO:0004842(ubiquitin-protein transferase activity);GO:0005737(cytoplasm);GO:0008270(zinc ion binding);GO:0016021(integral component of membrane);GO:0016567(protein ubiquitination)	-	[S]Function unknown				0.629031
	LOC_Os11g30370	squamosa promoter-binding-like protein 19	830	0	0	1	1	2	GO:0003677(DNA binding);GO:0003700(transcription factor activity, sequence-specific DNA binding);GO:0005634(nucleus);GO:0006351(transcription, DNA-templated);GO:0006355(regulation of transcription, DNA-templated);GO:0046872(metal ion binding);GO:0048653(anther development)	ko04075(Plant hormone signal transduction)	[K]Transcription				0.260677
	LOC_Os02g04680	squamosa promoter-binding-like protein 3	1154	0	0	1	0.5	2	GO:0003677(DNA binding);GO:0003700(transcription factor activity, sequence-specific DNA binding);GO:0005634(nucleus);GO:0006351(transcription, DNA-templated);GO:0006355(regulation of transcription, DNA-templated);GO:0044212(transcription regulatory region DNA binding);GO:0046872(metal ion binding);GO:0048510(regulation of timing of transition from vegetative to reproductive phase);GO:0048653(anth…	ko04075(Plant hormone signal transduction)	[K]Transcription				0.483495
	LOC_Os12g38270	Metallothionein	30	0	0	1	0.5	2	-	-	[S]Function unknown				0.652529
osa-miR530	LOC_Os03g52840	Serine hydroxymethyltransferase, mitochondrial precursor	678	98	32.6667	360	120	4	GO:0004372(glycine hydroxymethyltransferase activity);GO:0005515(protein binding);GO:0005634(nucleus);GO:0005739(mitochondrion);GO:0005759(mitochondrial matrix);GO:0005829(cytosol);GO:0005886(plasma membrane);GO:0006544(glycine metabolic process);GO:0006563(L-serine metabolic process);GO:0007623(circadian rhythm);GO:0008266(poly(U) RNA binding);GO:0009409(response to cold);GO:0009416(response to …	ko01200(Carbon metabolism);ko01230(Biosynthesis of amino acids);ko00630(Glyoxylate and dicarboxylate metabolism);ko00260(Glycine, serine and threonine metabolism);ko00460(Cyanoamino acid metabolism);ko00670(One carbon pool by folate)	[E]Amino acid transport and metabolism				0.652529
	LOC_Os04g51400	Zinc finger, C3HC4 type domain containing protein	510	605	151.25	1107	276.75	2	GO:0005634(nucleus);GO:0008270(zinc ion binding)	ko03013(RNA transport)	[O]Posttranslational modification, protein turnover, chaperones				0.875374
	LOC_Os08g32100	RNA-binding protein 25-like	284	0	0	6	6	2	GO:0000166(nucleotide binding);GO:0003676(nucleic acid binding);GO:0005886(plasma membrane);GO:0006397(mRNA processing)	ko03040(Spliceosome)	[S]Function unknown				0.685543
	LOC_Os11g04520	PP2A regulatory subunit TAP46	38	0	0	8	2.66667	1	GO:0005829(cytosol);GO:0008601(protein phosphatase type 2A regulator activity);GO:0035303(regulation of dephosphorylation);GO:0051721(protein phosphatase 2A binding)	-	[S]Function unknown				0.483495
	LOC_Os04g21820	OsWAK33 - OsWAK receptor-like protein OsWAK-RLP	22	0	0	2	2	2	GO:0004674(protein serine/threonine kinase activity);GO:0005886(plasma membrane);GO:0007166(cell surface receptor signaling pathway)	ko04626(Plant-pathogen interaction)	[T]Signal transduction mechanisms				0.987677
	LOC_Os12g44340	ATMAP70 protein	756	3	3	8	8	2	GO:0005634(nucleus);GO:0005737(cytoplasm);GO:0005874(microtubule);GO:0007010(cytoskeleton organization);GO:0008017(microtubule binding)	-	[S]Function unknown				1
	LOC_Os01g01120	Enolase-phosphatase E1	14	25	25	39	39	4	GO:0000287(magnesium ion binding);GO:0005737(cytoplasm);GO:0005829(cytosol);GO:0008270(zinc ion binding);GO:0009507(chloroplast);GO:0009570(chloroplast stroma);GO:0016787(hydrolase activity);GO:0019284(L-methionine biosynthetic process from S-adenosylmethionine);GO:0019509(L-methionine biosynthetic process from methylthioadenosine);GO:0043715(2,3-diketo-5-methylthiopentyl-1-phosphate enolase acti…	ko00270(Cysteine and methionine metabolism)	[C]Energy production and conversion				1
osa-miR531	LOC_Os06g39960	BZIP transcription factor domain containing protein	300			8	8	2	GO:0003677(DNA binding);GO:0003690(double-stranded DNA binding);GO:0003700(transcription factor activity, sequence-specific DNA binding);GO:0005515(protein binding);GO:0005634(nucleus);GO:0006351(transcription, DNA-templated);GO:0006355(regulation of transcription, DNA-templated);GO:0009585(red, far-red light phototransduction);GO:0009640(photomorphogenesis);GO:0009737(response to abscisic acid);…	ko04712(Circadian rhythm - plant)	[K]Transcription				1
	LOC_Os04g54790	ELMO/CED-12 family protein	38	4	4	0	0	4	GO:0004672(protein kinase activity);GO:0005524(ATP binding);GO:0005886(plasma membrane);GO:0006468(protein phosphorylation);GO:0009507(chloroplast);GO:0010287(plastoglobule)	-	[S]Function unknown				0.11073
	LOC_Os01g62290	DnaK family protein	582			4	2	4	GO:0005524(ATP binding);GO:0005618(cell wall);GO:0005634(nucleus);GO:0005739(mitochondrion);GO:0005774(vacuolar membrane);GO:0005794(Golgi apparatus);GO:0005829(cytosol);GO:0005886(plasma membrane);GO:0006351(transcription, DNA-templated);GO:0006355(regulation of transcription, DNA-templated);GO:0006457(protein folding);GO:0009266(response to temperature stimulus);GO:0009408(response to heat);GO:…	ko03040(Spliceosome);ko04141(Protein processing in endoplasmic reticulum);ko04144(Endocytosis)	[O]Posttranslational modification, protein turnover, chaperones				1
	LOC_Os04g45370	OsSAUR19 - Auxin-responsive SAUR gene family member	250	1	1	4	4	4	GO:0005739(mitochondrion);GO:0009733(response to auxin)	ko04075(Plant hormone signal transduction)	[S]Function unknown				1
osa-miR5337	LOC_Os01g15110	Syntaxin/t-SNARE family protein	643	2	2	2	2	4	GO:0000149(SNARE binding);GO:0005484(SNAP receptor activity);GO:0006886(intracellular protein transport);GO:0006906(vesicle fusion);GO:0012505(endomembrane system);GO:0016021(integral component of membrane);GO:0031201(SNARE complex);GO:0048278(vesicle docking)	ko04130(SNARE interactions in vesicular transport);ko04145(Phagosome)	[U]Intracellular trafficking, secretion, and vesicular transport				1
osa-miR5338	LOC_Os12g41220	Ubiquitin-conjugating enzyme	203	6	6	3	3	4	GO:0005634(nucleus);GO:0005737(cytoplasm);GO:0006301(postreplication repair);GO:0031625(ubiquitin protein ligase binding);GO:0061630(ubiquitin protein ligase activity);GO:0070534(protein K63-linked ubiquitination)	-	[O]Posttranslational modification, protein turnover, chaperones				1
osa-miR535	LOC_Os06g45310	Squamosa promoter-binding-like protein 11	758	1	1	3	3	4	GO:0003677(DNA binding);GO:0003700(transcription factor activity, sequence-specific DNA binding);GO:0005634(nucleus);GO:0006351(transcription, DNA-templated);GO:0006355(regulation of transcription, DNA-templated);GO:0010358(leaf shaping);GO:0045893(positive regulation of transcription, DNA-templated);GO:0046872(metal ion binding);GO:0048510(regulation of timing of transition from vegetative to re…	ko04075(Plant hormone signal transduction)	[K]Transcription				1
	LOC_Os06g49010	Squamosa promoter-binding-like protein 12	1154	2	0.333333	0	0	4	GO:0003677(DNA binding);GO:0003700(transcription factor activity, sequence-specific DNA binding);GO:0005634(nucleus);GO:0006351(transcription, DNA-templated);GO:0006355(regulation of transcription, DNA-templated);GO:0044212(transcription regulatory region DNA binding);GO:0046872(metal ion binding);GO:0048510(regulation of timing of transition from vegetative to reproductive phase);GO:0048653(anth…	ko04075(Plant hormone signal transduction)	[K]Transcription				1
osa-miR5485	LOC_Os05g48590	OsIAA19 - Auxin-responsive Aux/IAA gene family member	758	0	0	2	2	4	GO:0009733(response to auxin)	ko04075(Plant hormone signal transduction)	[K]Transcription				1
osa-miR5488	LOC_Os02g08100	AMP-binding domain containing protein	1435	2	2	2	2	3	GO:0005524(ATP binding);GO:0005634(nucleus);GO:0005737(cytoplasm);GO:0008152(metabolic process);GO:0009411(response to UV);GO:0009611(response to wounding);GO:0009620(response to fungus);GO:0009698(phenylpropanoid metabolic process);GO:0016207(4-coumarate-CoA ligase activity);GO:0016874(ligase activity)	ko00360(Phenylalanine metabolism);ko00130(Ubiquinone and other terpenoid-quinone biosynthesis);ko00940(Phenylpropanoid biosynthesis)	[I]Lipid transport and metabolism ;[Q]Secondary metabolites biosynthesis, transport and catabolism				1
osa-miR5489	LOC_Os10g13914	POEI27 - Pollen Ole e I allergen and extensin family protein precursor	353	0	0	1	1	3	GO:0003674(molecular_function);GO:0005576(extracellular region);GO:0008150(biological_process)	-	[S]Function unknown				1
osa-miR5492	LOC_Os04g43690	DUF647 domain containing protein	606	3	1.5	0	0	4	GO:0005739(mitochondrion);GO:0009536(plastid);GO:0009926(auxin polar transport);GO:0009941(chloroplast envelope);GO:0010224(response to UV-B)	-	[S]Function unknown				0.423631
osa-miR5511	LOC_Os03g22120	Sucrose synthase	731	0	0	2	0.666667	4	GO:0005982(starch metabolic process);GO:0005985(sucrose metabolic process);GO:0005986(sucrose biosynthetic process);GO:0008194(UDP-glycosyltransferase activity);GO:0009414(response to water deprivation);GO:0009507(chloroplast);GO:0010431(seed maturation);GO:0010555(response to mannitol);GO:0016157(sucrose synthase activity);GO:0016757(transferase activity, transferring glycosyl groups)	ko00500(Starch and sucrose metabolism)	[M]Cell wall/membrane/envelope biogenesis				0.701231
osa-miR5788	LOC_Os03g53750	Nuclear prelamin A recognition factor	1264	2	1	4	2	2	GO:0005634(nucleus);GO:0005829(cytosol);GO:0008901(ferredoxin hydrogenase activity);GO:0046872(metal ion binding);GO:0051539(4 iron, 4 sulfur cluster binding);GO:0070482(response to oxygen levels)	-	[C]Energy production and conversion				0.701231
osa-miR5806	LOC_Os08g42610	Pentatricopeptide	1421	0	0	4	4	2	GO:0003674(molecular_function);GO:0006397(mRNA processing);GO:0008270(zinc ion binding);GO:0009507(chloroplast);GO:0031425(chloroplast RNA processing)	ko00500(Starch and sucrose metabolism)	[S]Function unknown				0.298278
osa-miR5809	LOC_Os11g06020	Homeobox domain containing protein	446	0	0	8	8	3	GO:0003677(DNA binding);GO:0003700(transcription factor activity, sequence-specific DNA binding);GO:0005634(nucleus);GO:0005737(cytoplasm);GO:0006351(transcription, DNA-templated);GO:0006355(regulation of transcription, DNA-templated);GO:0009610(response to symbiotic fungus);GO:0009737(response to abscisic acid);GO:0010197(polar nucleus fusion);GO:0010201(response to continuous far red light stim…	-	[K]Transcription				0.63916
	LOC_Os10g40360	Proline oxidase, mitochondrial precursor	298	0	0	7	7	4	GO:0004657(proline dehydrogenase activity);GO:0005739(mitochondrion);GO:0006537(glutamate biosynthetic process);GO:0006562(proline catabolic process);GO:0006970(response to osmotic stress);GO:0009414(response to water deprivation);GO:0010133(proline catabolic process to glutamate);GO:0055114(oxidation-reduction process)	ko00330(Arginine and proline metabolism)	[E]Amino acid transport and metabolism				0.820529
	LOC_Os05g03750	Conserved hypothetical protein	377	3	3	15	15	3	-	-	[S]Function unknown				0.652762
	LOC_Os07g06840	Gibberellin receptor GID1L2	797	6	6	1	1	3	GO:0005634(nucleus);GO:0008152(metabolic process);GO:0052689(carboxylic ester hydrolase activity)	ko04075(Plant hormone signal transduction)	[I]Lipid transport and metabolism				0.968905
	LOC_Os03g53710	Aldose 1-epimerase	859	0	0	4	4	4	GO:0003824(catalytic activity);GO:0005975(carbohydrate metabolic process);GO:0009507(chloroplast);GO:0009535(chloroplast thylakoid membrane);GO:0009773(photosynthetic electron transport in photosystem I);GO:0010628(positive regulation of gene expression);GO:0016020(membrane);GO:0030246(carbohydrate binding)	-	[S]Function unknown				0.879426
	LOC_Os01g64270	Conserved hypothetical protein	421	7	7	3	3	4	GO:0003674(molecular_function);GO:0008150(biological_process);GO:0009507(chloroplast);GO:0009535(chloroplast thylakoid membrane);GO:0009570(chloroplast stroma)	-	[S]Function unknown				0.652762
	LOC_Os09g34140	Conserved hypothetical protein	170	30	15	20	10	4	GO:0005943(phosphatidylinositol 3-kinase complex, class IA);GO:0009507(chloroplast);GO:0009534(chloroplast thylakoid)	-	[S]Function unknown				0.795177
	LOC_Os09g10750	Rhodanese-like	164	2	2	0	0	4	GO:0003674(molecular_function);GO:0008150(biological_process);GO:0009507(chloroplast);GO:0009534(chloroplast thylakoid);GO:0009535(chloroplast thylakoid membrane);GO:0016021(integral component of membrane)	-	[S]Function unknown				0.999971
	LOC_Os03g60580	Actin-depolymerizing factor	307	0	0	3	3	4	GO:0003779(actin binding);GO:0005515(protein binding);GO:0005622(intracellular);GO:0005737(cytoplasm);GO:0005739(mitochondrion);GO:0005829(cytosol);GO:0005886(plasma membrane);GO:0006979(response to oxidative stress);GO:0009506(plasmodesma);GO:0009507(chloroplast);GO:0015629(actin cytoskeleton);GO:0030042(actin filament depolymerization);GO:0046686(response to cadmium ion)	-	[S]Function unknown				1
	LOC_Os12g02030	BTB/POZ domain-containing protein	551	3	1.5	0	0	4	GO:0005634(nucleus);GO:0016567(protein ubiquitination)	-	[S]Function unknown				1
	LOC_Os11g02070	BTB/POZ domain-containing protein	551	3	1.5	0	0	4	GO:0005634(nucleus);GO:0016567(protein ubiquitination)	-	[S]Function unknown				1
	LOC_Os11g09280	PDI-like 1-1	61	2	1	0	0	2	GO:0003756(protein disulfide isomerase activity);GO:0005788(endoplasmic reticulum lumen);GO:0009960(endosperm development);GO:0034975(protein folding in endoplasmic reticulum);GO:0034976(response to endoplasmic reticulum stress)	ko04141(Protein processing in endoplasmic reticulum)	[O]Posttranslational modification, protein turnover, chaperones				1
	LOC_Os05g45920	S1 RNA binding domain containing protein	497	1	1	0	0	2	GO:0003743(translation initiation factor activity);GO:0005840(ribosome);GO:0006413(translational initiation);GO:0043022(ribosome binding)	ko03010(Ribosome)	[J]Translation, ribosomal structure and biogenesis				1
	LOC_Os07g46630	AMP deaminase	1040	1	1	0	0	4	GO:0004000(adenosine deaminase activity);GO:0005829(cytosol);GO:0006154(adenosine catabolic process);GO:0043103(hypoxanthine salvage);GO:0046103(inosine biosynthetic process)	ko00230(Purine metabolism)	[F]Nucleotide transport and metabolism				1
	LOC_Os12g37650	DUF538 domain containing protein	644	5	5	3	3	2	GO:0005634(nucleus);GO:0008150(biological_process);GO:0048046(apoplast)	-	[S]Function unknown				1
	LOC_Os04g54630	stress enhanced protein 2	428	12	12	23	23	3	GO:0009507(chloroplast);GO:0009523(photosystem II);GO:0009535(chloroplast thylakoid membrane);GO:0009611(response to wounding);GO:0009765(photosynthesis, light harvesting);GO:0016021(integral component of membrane);GO:0016168(chlorophyll binding);GO:0071486(cellular response to high light intensity);GO:0071492(cellular response to UV-A)	-	[S]Function unknown				0.875374
	LOC_Os03g46230	Retrotransposon protein	53	2	0.666667	0	0	2	GO:0000287(magnesium ion binding);GO:0005737(cytoplasm);GO:0005829(cytosol);GO:0008270(zinc ion binding);GO:0009507(chloroplast);GO:0009570(chloroplast stroma);GO:0016787(hydrolase activity);GO:0019284(L-methionine biosynthetic process from S-adenosylmethionine);GO:0019509(L-methionine biosynthetic process from methylthioadenosine);GO:0043715(2,3-diketo-5-methylthiopentyl-1-phosphate enolase acti…	ko00270(Cysteine and methionine metabolism)	[S]Function unknown				0.410731
	LOC_Os03g15110	Conserved hypothetical protein	53	2	0.666667	0	0	4	GO:0000287(magnesium ion binding);GO:0005737(cytoplasm);GO:0005829(cytosol);GO:0008270(zinc ion binding);GO:0009507(chloroplast);GO:0009570(chloroplast stroma);GO:0016787(hydrolase activity);GO:0019284(L-methionine biosynthetic process from S-adenosylmethionine);GO:0019509(L-methionine biosynthetic process from methylthioadenosine);GO:0043715(2,3-diketo-5-methylthiopentyl-1-phosphate enolase acti…	ko00270(Cysteine and methionine metabolism)	-				0.733447
	LOC_Os07g15020	Conserved hypothetical protein	333	2	0.666667	0	0	4	-	-	-				0.339844
	LOC_Os08g05620	Cytochrome P450	1439	0	0	1	1	3	GO:0016020(membrane);GO:0016709(oxidoreductase activity, acting on paired donors, with incorporation or reduction of molecular oxygen, NAD(P)H as one donor, and incorporation of one atom of oxygen);GO:0044550(secondary metabolite biosynthetic process)	ko00903(Limonene and pinene degradation);ko00945(Stilbenoid, diarylheptanoid and gingerol biosynthesis)	[Q]Secondary metabolites biosynthesis, transport and catabolism				0.783244
	LOC_Os10g37110	Cytochrome P450	1481	0	0	1	1	4	GO:0016020(membrane);GO:0016709(oxidoreductase activity, acting on paired donors, with incorporation or reduction of molecular oxygen, NAD(P)H as one donor, and incorporation of one atom of oxygen);GO:0044550(secondary metabolite biosynthetic process)	ko00903(Limonene and pinene degradation);ko00945(Stilbenoid, diarylheptanoid and gingerol biosynthesis)	[Q]Secondary metabolites biosynthesis, transport and catabolism				0.652529
	LOC_Os11g41600	Conserved hypothetical protein	514	1	0.5	0	0	4	GO:0003674(molecular_function);GO:0005575(cellular_component);GO:0008150(biological_process)	-	[S]Function unknown				0.950608
	LOC_Os03g56950	Phytochrome-interacting factor 4	167	1	0.142857	0	0	2	GO:0005634(nucleus)	ko04075(Plant hormone signal transduction)	[K]Transcription				0.547654
	LOC_Os03g25850	Conserved hypothetical protein	1496	5	5	5	5	4	GO:0003674(molecular_function);GO:0005575(cellular_component);GO:0008150(biological_process)	-	[S]Function unknown				0.547654
	LOC_Os02g10480	Stromal membrane-associated protein	866	0	0	1	0.166667	2	GO:0005096(GTPase activator activity);GO:0005543(phospholipid binding);GO:0005634(nucleus);GO:0005773(vacuole);GO:0005794(Golgi apparatus);GO:0005886(plasma membrane);GO:0006886(intracellular protein transport);GO:0016020(membrane);GO:0046872(metal ion binding)	ko04144(Endocytosis)	[S]Function unknown ;[U]Intracellular trafficking, secretion, and vesicular transport				1
	LOC_Os12g25180	Hypothetical conserved gene	403	29	29	35	35	2	-	-	[S]Function unknown				1
	LOC_Os05g03760	Zinc finger family protein	1543	2	2	3	3	2	GO:0003677(DNA binding);GO:0003700(transcription factor activity, sequence-specific DNA binding);GO:0005634(nucleus);GO:0006355(regulation of transcription, DNA-templated);GO:0046872(metal ion binding)	-	[S]Function unknown				0.370458
osa-miR5833	LOC_Os08g03640	60S acidic ribosomal protein P0	914	7	3.5	3	1.5	2	GO:0002181(cytoplasmic translation);GO:0003735(structural constituent of ribosome);GO:0022625(cytosolic large ribosomal subunit);GO:0030687(preribosome, large subunit precursor);GO:0070180(large ribosomal subunit rRNA binding)	ko03010(Ribosome)	[J]Translation, ribosomal structure and biogenesis				0.232233
	LOC_Os11g04070	60S acidic ribosomal protein P0.	917	7	3.5	3	1.5	2	GO:0002181(cytoplasmic translation);GO:0003735(structural constituent of ribosome);GO:0022625(cytosolic large ribosomal subunit);GO:0030687(preribosome, large subunit precursor);GO:0070180(large ribosomal subunit rRNA binding)	ko03010(Ribosome)	[J]Translation, ribosomal structure and biogenesis				0.205137
	LOC_Os03g31490	Tetratricopeptide repeat (TPR)-like superfamily protein	374	1	1	4	4	2	GO:0008150(biological_process);GO:0009535(chloroplast thylakoid membrane);GO:0016021(integral component of membrane)	ko03008(Ribosome biogenesis in eukaryotes)	[S]Function unknown				0.370458
osa-miR5836	LOC_Os02g54150	SAC domain containing protein	1367	1	1	3	3	4	GO:0004439(phosphatidylinositol-4,5-bisphosphate 5-phosphatase activity);GO:0005634(nucleus);GO:0005774(vacuolar membrane);GO:0007033(vacuole organization);GO:0016021(integral component of membrane);GO:0036092(phosphatidylinositol-3-phosphate biosynthetic process);GO:0042578(phosphoric ester hydrolase activity)	-	[T]Signal transduction mechanisms				1
osa-miR6249	LOC_Os02g47510	9-cis-epoxycarotenoid dioxygenase 1, chloroplast precursor	1020	0	0	4	4	3	GO:0005515(protein binding);GO:0009507(chloroplast);GO:0010287(plastoglobule);GO:0016702(oxidoreductase activity, acting on single donors with incorporation of molecular oxygen, incorporation of two atoms of oxygen);GO:0046872(metal ion binding);GO:0055114(oxidation-reduction process)	ko00906(Carotenoid biosynthesis)	[Q]Secondary metabolites biosynthesis, transport and catabolism				1
	LOC_Os05g41200	OsCML9 - Calmodulin-related calcium sensor protein	96	1	1	0	0	2	GO:0000131(incipient cellular bud site);GO:0000742(karyogamy involved in conjugation with cellular fusion);GO:0000935(barrier septum);GO:0001411(hyphal tip);GO:0005509(calcium ion binding);GO:0005634(nucleus);GO:0005823(central plaque of spindle pole body);GO:0005829(cytosol);GO:0005934(cellular bud tip);GO:0005935(cellular bud neck);GO:0006607(NLS-bearing protein import into nucleus);GO:0006661(…	ko04070(Phosphatidylinositol signaling system);ko04626(Plant-pathogen interaction)	[D]Cell cycle control, cell division, chromosome partitioning ;[T]Signal transduction mechanisms ;[Z]Cytoskeleton				1
	LOC_Os10g41170	Dehydrogenase	843	0	0	1	1	3	GO:0005829(cytosol);GO:0008270(zinc ion binding);GO:0009507(chloroplast);GO:0009644(response to high light intensity);GO:0016491(oxidoreductase activity);GO:0030154(cell differentiation);GO:0055114(oxidation-reduction process)	-	[C]Energy production and conversion				1
	LOC_Os02g50320	ATMAP70 protein	102	1	0.5	0	0	2	GO:0005634(nucleus);GO:0005737(cytoplasm);GO:0005874(microtubule);GO:0007010(cytoskeleton organization);GO:0008017(microtubule binding)	-	[S]Function unknown				1
osa-miR816	LOC_Os03g57290	Cullin-4-like	707	1	1	0	0	2	GO:0031625(ubiquitin protein ligase binding);GO:0042787(protein ubiquitination involved in ubiquitin-dependent protein catabolic process);GO:0061630(ubiquitin protein ligase activity);GO:0080008(Cul4-RING E3 ubiquitin ligase complex)	ko04120(Ubiquitin mediated proteolysis);ko03420(Nucleotide excision repair)	[O]Posttranslational modification, protein turnover, chaperones				1
	LOC_Os01g23630	Transcription initiation factor TFIID subunit 13-like	347	1	1	0	0	4	GO:0003677(DNA binding);GO:0003712(transcription cofactor activity);GO:0005669(transcription factor TFIID complex);GO:0006357(regulation of transcription from RNA polymerase II promoter)	ko03022(Basal transcription factors)	[K]Transcription				0.997619
osa-miR820	LOC_Os02g26860	START domain containing protein	1174	0	0	1	1	4	GO:0005739(mitochondrion);GO:0008150(biological_process);GO:0008289(lipid binding);GO:0016021(integral component of membrane)	-	[U]Intracellular trafficking, secretion, and vesicular transport				0.122951
	LOC_Os03g55030	UDP-glycosyltransferase 83A1-like	674	2	0.666667	4	1.33333	4	GO:0009813(flavonoid biosynthetic process);GO:0043231(intracellular membrane-bounded organelle);GO:0052696(flavonoid glucuronidation);GO:0080043(quercetin 3-O-glucosyltransferase activity);GO:0080044(quercetin 7-O-glucosyltransferase activity)	ko00565(Ether lipid metabolism);ko00600(Sphingolipid metabolism)	[S]Function unknown				0.978331
	LOC_Os03g55010	UDP-glycosyltransferase 83A1-like	680	2	0.666667	4	1.33333	4	GO:0009813(flavonoid biosynthetic process);GO:0043231(intracellular membrane-bounded organelle);GO:0052696(flavonoid glucuronidation);GO:0080043(quercetin 3-O-glucosyltransferase activity);GO:0080044(quercetin 7-O-glucosyltransferase activity)	ko00565(Ether lipid metabolism);ko00600(Sphingolipid metabolism)	[S]Function unknown				0.766244
novel_miR112	LOC_Os10g41590	E3 ligases of H2Bub1	1206	5	2.5	16	8	2	GO:0005634(nucleus);GO:0008270(zinc ion binding);GO:0009965(leaf morphogenesis);GO:0010162(seed dormancy process);GO:0010228(vegetative to reproductive phase transition of meristem);GO:0010390(histone monoubiquitination);GO:0016874(ligase activity);GO:0033523(histone H2B ubiquitination);GO:0042803(protein homodimerization activity);GO:0045087(innate immune response)	ko03013(RNA transport)	[K]Transcription			0.99473	0.996125
	LOC_Os03g61960	2Fe-2S iron-sulfur cluster binding domain containing protein	324	0	0	4	2	2	GO:0009055(electron carrier activity);GO:0009507(chloroplast);GO:0009536(plastid);GO:0022900(electron transport chain);GO:0046872(metal ion binding);GO:0051537(2 iron, 2 sulfur cluster binding)	ko00195(Photosynthesis)	[C]Energy production and conversion				0.996125
novel_miR115	LOC_Os03g39610	Photosystem II type II chlorophyll a/b binding protein	743	85	41.65	70	34.2333	0	GO:0009416(response to light stimulus);GO:0009535(chloroplast thylakoid membrane);GO:0009768(photosynthesis, light harvesting in photosystem I);GO:0009941(chloroplast envelope);GO:0010287(plastoglobule);GO:0016168(chlorophyll binding);GO:0031409(pigment binding)	ko00196(Photosynthesis - antenna proteins)	[J]Translation, ribosomal structure and biogenesis			0.354118	0.370458
	LOC_Os02g10390	Chlorophyll a/b-binding protein type III	706	61	61	59	59	0	GO:0009416(response to light stimulus);GO:0009535(chloroplast thylakoid membrane);GO:0009768(photosynthesis, light harvesting in photosystem I);GO:0009941(chloroplast envelope);GO:0010287(plastoglobule);GO:0016168(chlorophyll binding);GO:0031409(pigment binding)	ko00196(Photosynthesis - antenna proteins)	[S]Function unknown			0.52734	0.547654
	LOC_Os07g37550	Chlorophyll A-B binding protein	752	3	3	1	1	2	GO:0009416(response to light stimulus);GO:0009535(chloroplast thylakoid membrane);GO:0009768(photosynthesis, light harvesting in photosystem I);GO:0009941(chloroplast envelope);GO:0010287(plastoglobule);GO:0016168(chlorophyll binding);GO:0031409(pigment binding)	ko00196(Photosynthesis - antenna proteins)	[S]Function unknown			0.0461777	0.15624
	LOC_Os01g52240	Type I chlorophyll a/b-binding protein	749	3158	1053.9	4197	1398.73	2	GO:0009416(response to light stimulus);GO:0009535(chloroplast thylakoid membrane);GO:0009768(photosynthesis, light harvesting in photosystem I);GO:0009941(chloroplast envelope);GO:0010287(plastoglobule);GO:0016168(chlorophyll binding);GO:0031409(pigment binding)	ko00196(Photosynthesis - antenna proteins)	-			0.754654	0.774053
	LOC_Os01g41710	Chlorophyll A-B binding protein	737	3222	1088.65	4266	1433.07	3	GO:0009416(response to light stimulus);GO:0009535(chloroplast thylakoid membrane);GO:0009768(photosynthesis, light harvesting in photosystem I);GO:0009941(chloroplast envelope);GO:0010287(plastoglobule);GO:0015979(photosynthesis);GO:0016168(chlorophyll binding);GO:0031409(pigment binding)	ko00196(Photosynthesis - antenna proteins)	[J]Translation, ribosomal structure and biogenesis			0.754654	0.774053
	LOC_Os09g17740	Chlorophyll A-B binding protein	749	3232	1099.15	4277	1444.73	3	GO:0009416(response to light stimulus);GO:0009535(chloroplast thylakoid membrane);GO:0009768(photosynthesis, light harvesting in photosystem I);GO:0009941(chloroplast envelope);GO:0010287(plastoglobule);GO:0015979(photosynthesis);GO:0016168(chlorophyll binding);GO:0031409(pigment binding)	ko00196(Photosynthesis - antenna proteins)	[J]Translation, ribosomal structure and biogenesis			0.754654	0.774053
novel_miR119	LOC_Os08g41070	Retrotransposon protein	3283	0	0	2	0.666667	2	GO:0000723(telomere maintenance);GO:0003678(DNA helicase activity);GO:0006281(DNA repair);GO:0032508(DNA duplex unwinding)	ko03030(DNA replication);ko03420(Nucleotide excision repair);ko03430(Mismatch repair);ko03440(Homologous recombination)	[L]Replication, recombination and repair				0.958132
	LOC_Os07g44670	Retrotransposon protein	2107	0	0	2	0.666667	2	GO:0000723(telomere maintenance);GO:0003678(DNA helicase activity);GO:0006281(DNA repair);GO:0032508(DNA duplex unwinding)	ko03030(DNA replication);ko03420(Nucleotide excision repair);ko03430(Mismatch repair);ko03440(Homologous recombination)	[L]Replication, recombination and repair				0.46726
	LOC_Os11g44014	Retrotransposon protein	4288	0	0	2	0.666667	0	GO:0000723(telomere maintenance);GO:0003678(DNA helicase activity);GO:0006281(DNA repair);GO:0032508(DNA duplex unwinding)	ko03030(DNA replication);ko03420(Nucleotide excision repair);ko03430(Mismatch repair);ko03440(Homologous recombination)	[L]Replication, recombination and repair				0.958132
novel_miR13	LOC_Os09g34060	Transcription factor RF2a	434	0	0	1	1	2	GO:0003700(transcription factor activity, sequence-specific DNA binding);GO:0005634(nucleus)	ko04141(Protein processing in endoplasmic reticulum)	[K]Transcription				0.15624
novel_miR16	LOC_Os03g02010	DNA methyltransferase protein	971	6	6	6	6	2	GO:0003677(DNA binding);GO:0003886(DNA (cytosine-5-)-methyltransferase activity);GO:0005515(protein binding);GO:0005634(nucleus);GO:0005654(nucleoplasm);GO:0006306(DNA methylation);GO:0008170(N-methyltransferase activity);GO:0016458(gene silencing);GO:0050832(defense response to fungus);GO:0051567(histone H3-K9 methylation)	-	[L]Replication, recombination and repair			0.464462	0.483712
novel_miR23	LOC_Os09g39420	WD domain, G-beta repeat domain containing protein	1095	1	1	0	0	2	GO:0005515(protein binding)	ko03018(RNA degradation)	[K]Transcription			0.759864
	LOC_Os02g31874	DUF803 domain containing	765	0	0	1	0.5	2	GO:0005886(plasma membrane);GO:0008150(biological_process);GO:0015095(magnesium ion transmembrane transporter activity);GO:0016021(integral component of membrane)	-	[S]Function unknown				0.733223
novel_miR33	LOC_Os10g14870	Heavy metal-associated domain containing protein	278	6	6	5	5	3	GO:0005737(cytoplasm);GO:0030001(metal ion transport);GO:0046914(transition metal ion binding);GO:0046916(cellular transition metal ion homeostasis)	-	[S]Function unknown			0.927403	0.937749
novel_miR81	LOC_Os02g29320	Conserved hypothetical protein	77	3	3	0	0	0	GO:0003674(molecular_function);GO:0005739(mitochondrion);GO:0008150(biological_process)	-	[S]Function unknown			0.98044
	LOC_Os01g05080	Thylakoid lumenal protein	96	3	1.5	0	0	2	GO:0003674(molecular_function);GO:0005515(protein binding);GO:0009507(chloroplast);GO:0009534(chloroplast thylakoid);GO:0009535(chloroplast thylakoid membrane);GO:0009543(chloroplast thylakoid lumen);GO:0009579(thylakoid);GO:0031977(thylakoid lumen)	-	[S]Function unknown			0.484125
	LOC_Os07g43810	RNA recognition motif containing protein	20	2	2	1	1	2	GO:0000166(nucleotide binding);GO:0003723(RNA binding);GO:0006397(mRNA processing);GO:0008266(poly(U) RNA binding);GO:0009409(response to cold);GO:0009507(chloroplast);GO:0009534(chloroplast thylakoid);GO:0009535(chloroplast thylakoid membrane);GO:0009570(chloroplast stroma);GO:0009579(thylakoid);GO:0009737(response to abscisic acid);GO:0009941(chloroplast envelope);GO:0010319(stromule);GO:003052…	ko03013(RNA transport);ko03015(mRNA surveillance pathway);ko03018(RNA degradation)	[S]Function unknown			0.0902231	0.288069
	LOC_Os12g05260	Phytosulfokines precursor	60	2	2	2	2	4	-	-	[S]Function unknown			0.98044	0.984468
novel_miR89	LOC_Os02g04680	Squamosa promoter-binding-like protein 3	1159	77	38.5	36	18	0	GO:0003677(DNA binding);GO:0003700(transcription factor activity, sequence-specific DNA binding);GO:0005634(nucleus);GO:0006351(transcription, DNA-templated);GO:0006355(regulation of transcription, DNA-templated);GO:0044212(transcription regulatory region DNA binding);GO:0046872(metal ion binding);GO:0048510(regulation of timing of transition from vegetative to reproductive phase);GO:0048653(anth…	ko04075(Plant hormone signal transduction)	[K]Transcription			0.0445711	0.0448353
	LOC_Os06g45310	Squamosa promoter-binding-like protein 11	760	14	14	41	41	0	GO:0003677(DNA binding);GO:0003700(transcription factor activity, sequence-specific DNA binding);GO:0005634(nucleus);GO:0006351(transcription, DNA-templated);GO:0006355(regulation of transcription, DNA-templated);GO:0010358(leaf shaping);GO:0045893(positive regulation of transcription, DNA-templated);GO:0046872(metal ion binding);GO:0048510(regulation of timing of transition from vegetative to re…	ko04075(Plant hormone signal transduction)	[K]Transcription			0.0125469	0.0126225
	LOC_Os09g32944	Squamosa promoter-binding-like protein 18	1045	0	0	6	6	0	GO:0003677(DNA binding);GO:0003700(transcription factor activity, sequence-specific DNA binding);GO:0005634(nucleus);GO:0006351(transcription, DNA-templated);GO:0006355(regulation of transcription, DNA-templated);GO:0046872(metal ion binding);GO:0048653(anther development)	ko04075(Plant hormone signal transduction)	[S]Function unknown				0.0154058
	LOC_Os11g30370	Squamosa promoter-binding-like protein 19	835	0	0	3	3	0	GO:0003677(DNA binding);GO:0003700(transcription factor activity, sequence-specific DNA binding);GO:0005634(nucleus);GO:0006351(transcription, DNA-templated);GO:0006355(regulation of transcription, DNA-templated);GO:0046872(metal ion binding);GO:0048653(anther development)	ko04075(Plant hormone signal transduction)	[K]Transcription				0.766459
	LOC_Os06g49010	squamosa promoter binding protein-like 12	1156	55	9.16667	52	8.66667	4	GO:0003677(DNA binding);GO:0003700(transcription factor activity, sequence-specific DNA binding);GO:0005634(nucleus);GO:0006351(transcription, DNA-templated);GO:0006355(regulation of transcription, DNA-templated);GO:0044212(transcription regulatory region DNA binding);GO:0046872(metal ion binding);GO:0048510(regulation of timing of transition from vegetative to reproductive phase);GO:0048653(anth…	ko04075(Plant hormone signal transduction)	[K]Transcription			0.0445711	0.0448353
	LOC_Os08g35000	ARID/BRIGHT DNA-binding domain containing protein	400	1	0.2	0	0	2	GO:0003677(DNA binding);GO:0005622(intracellular);GO:0005634(nucleus);GO:0006351(transcription, DNA-templated);GO:0006355(regulation of transcription, DNA-templated);GO:0008270(zinc ion binding)	-	[S]Function unknown			0.81947
	LOC_Os08g41940	Squamosa promoter-binding-like protein 16	1009	7	7	9	9	4	GO:0003677(DNA binding);GO:0003700(transcription factor activity, sequence-specific DNA binding);GO:0005634(nucleus);GO:0006351(transcription, DNA-templated);GO:0006355(regulation of transcription, DNA-templated);GO:0046872(metal ion binding);GO:0048653(anther development)	ko04075(Plant hormone signal transduction)	[S]Function unknown			0.675045	0.0126225

## Sheet: Table S5
Table S5 The overlapping miRNAs between small RNA and degradome data
miRNA Id	miRNA sequence	Gene ID
osa-miR1320-3p	TGTAAAATTCATTCGTTCCAA	LOC_Os08g19610
	TGTAAAATTCATTCGTTCCAA	LOC_Os03g07850
osa-miR1425-3p	CAGCAAGAACTGGATCTTAAT	LOC_Os08g09250
osa-miR1425-5p	TAGGATTCAATCCTTGCTGCT	LOC_Os10g35436
	TAGGATTCAATCCTTGCTGCT	LOC_Os08g01640
	TAGGATTCAATCCTTGCTGCT	LOC_Os10g35640
	TAGGATTCAATCCTTGCTGCT	LOC_Os08g01650
	TAGGATTCAATCCTTGCTGCT	LOC_Os10g35240
	TAGGATTCAATCCTTGCTGCT	LOC_Os10g35230
osa-miR1428e-3p	TAAGATAATGCCATGAATTTG	LOC_Os03g17980
osa-miR1429-5p	GTAATATACTAATCCGTGCAT	LOC_Os02g18370
osa-miR1432-3p	CAGGTGTCATCTCCCCTGAAC	LOC_Os04g08350
osa-miR1432-5p	ATCAGGAGAGATGACACCGAC	LOC_Os05g07210
	ATCAGGAGAGATGACACCGAC	LOC_Os03g59770
osa-miR1437a	TCCGGCGCCGCACTAGGCACTG	LOC_Os01g22490
osa-miR156b-5p/e/f-5p/g-5p/h-5p	TGACAGAAGAGAGTGAGCAC	LOC_Os06g45310
	TGACAGAAGAGAGTGAGCAC	LOC_Os09g32944
	TGACAGAAGAGAGTGAGCAC	LOC_Os09g31438
	TGACAGAAGAGAGTGAGCAC	LOC_Os08g41940
	TGACAGAAGAGAGTGAGCAC	LOC_Os11g30370
	TGACAGAAGAGAGTGAGCAC	LOC_Os01g69830
	TGACAGAAGAGAGTGAGCAC	LOC_Os06g49010
	TGACAGAAGAGAGTGAGCAC	LOC_Os02g04680
	TGACAGAAGAGAGTGAGCAC	LOC_Os12g25490
osa-miR159a.1	TTTGGATTGAAGGGAGCTCTG	LOC_Os01g59660
	TTTGGATTGAAGGGAGCTCTG	LOC_Os12g10740
	TTTGGATTGAAGGGAGCTCTG	LOC_Os01g47530
	TTTGGATTGAAGGGAGCTCTG	LOC_Os06g40330
	TTTGGATTGAAGGGAGCTCTG	LOC_Os09g36650
osa-miR159a.2	TTGCATGCCCCAGGAGCTGCA	LOC_Os10g37240
osa-miR159b	TTTGGATTGAAGGGAGCTCTG	LOC_Os01g59660
	TTTGGATTGAAGGGAGCTCTG	LOC_Os12g10740
	TTTGGATTGAAGGGAGCTCTG	LOC_Os01g47530
	TTTGGATTGAAGGGAGCTCTG	LOC_Os06g40330
	TTTGGATTGAAGGGAGCTCTG	LOC_Os09g36650
	TTGCATGCCCCAGGAGCTGCA	LOC_Os10g37240
osa-miR159d	TTTGGATTGAAGGGAGCTCTG	LOC_Os01g59660
	TTTGGATTGAAGGGAGCTCTG	LOC_Os06g40330
	TTTGGATTGAAGGGAGCTCTG	LOC_Os09g36650
	TTGCATGCCCCAGGAGCTGCA	LOC_Os10g37240
osa-miR159f	TTTGGATTGAAGGGAGCTCTG	LOC_Os01g59660
	TTTGGATTGAAGGGAGCTCTG	LOC_Os12g10740
	TTTGGATTGAAGGGAGCTCTG	LOC_Os06g40330
osa-miR160a-5p/b-5p/c-5p/d-5p/e-5p/f-5p	TGCCTGGCTCCCTGTATGCCA	LOC_Os10g33940
	TGCCTGGCTCCCTGTATGCCA	LOC_Os02g41800
	TGCCTGGCTCCCTGTATGCCA	LOC_Os06g47150
	TGCCTGGCTCCCTGTATGCCA	LOC_Os04g59430
	TGCCTGGCTCCCTGTATGCCA	LOC_Os04g43910
osa-miR160d-3p	TGCCTGGCTCCCTGTATGCCA	LOC_Os01g12530
osa-miR162a/b	TCGATAAACCTCTGCATCCAG	LOC_Os03g02970
osa-miR164a/b/c/f	TGGAGAAGCAGGGCACGTGCA	LOC_Os08g10080
	TGGAGAAGCAGGGCACGTGCA	LOC_Os12g41680
	TGGAGAAGCAGGGCACGTGCA	LOC_Os04g38720
	TGGAGAAGCAGGGCACGTGCA	LOC_Os12g05260
	TGGAGAAGCAGGGCACGTGCA	LOC_Os02g24020
	TGGAGAAGCAGGGCACGTGCA	LOC_Os06g46270
	TGGAGAAGCAGGGCACGTGCA	LOC_Os02g36880
osa-miR164d/e	TGGAGAAGCAGGGCACGTGCA	LOC_Os08g10080
	TGGAGAAGCAGGGCACGTGCA	LOC_Os12g41680
	TGGAGAAGCAGGGCACGTGCA	LOC_Os04g38720
	TGGAGAAGCAGGGCACGTGCA	LOC_Os12g05260
	TGGAGAAGCAGGGCACGTGCA	LOC_Os06g46270
	TGGAGAAGCAGGGCACGTGCA	LOC_Os02g36880
osa-miR166a-3p/b-3p/c-3p/d-3p/f/g-3p/h-3p/j-3p	TCGGACCAGGCTTCATTCCCC	LOC_Os03g43930
	TCGGACCAGGCTTCATTCCCC	LOC_Os12g41860
	TCGGACCAGGCTTCATTCCCC	LOC_Os04g48290
	TCGGACCAGGCTTCATTCCCC	LOC_Os03g01890
	TCGGACCAGGCTTCATTCCCC	LOC_Os10g33960
	TCGGACCAGGCTTCATTCCCC	LOC_Os01g08520
osa-miR166i-3p	TCGGACCAGGCTTCATTCCCC	LOC_Os03g43930
	TCGGACCAGGCTTCATTCCCC	LOC_Os12g41860
	TCGGACCAGGCTTCATTCCCC	LOC_Os03g01890
	TCGGACCAGGCTTCATTCCCC	LOC_Os01g08520
osa-miR166k-3p	TCGGACCAGGCTTCATTCCCC	LOC_Os03g43930
	TCGGACCAGGCTTCATTCCCC	LOC_Os12g41860
	TCGGACCAGGCTTCATTCCCC	LOC_Os03g01890
	TCGGACCAGGCTTCATTCCCC	LOC_Os10g33960
	TCGGACCAGGCTTCATTCCCC	LOC_Os01g08520
	TCGGACCAGGCTTCATTCCCC	LOC_Os10g31856
osa-miR166m	TCGGACCAGGCTTCATTCCCC	LOC_Os03g43930
	TCGGACCAGGCTTCATTCCCC	LOC_Os12g41860
	TCGGACCAGGCTTCATTCCCC	LOC_Os04g48290
	TCGGACCAGGCTTCATTCCCC	LOC_Os03g01890
	TCGGACCAGGCTTCATTCCCC	LOC_Os10g33960
osa-miR167a-5p	TGAAGCTGCCAGCATGATCTA	LOC_Os09g39420
	TGAAGCTGCCAGCATGATCTA	LOC_Os04g57610
	TGAAGCTGCCAGCATGATCTA	LOC_Os07g29820
osa-miR167b/c-5p	TGAAGCTGCCAGCATGATCTA	LOC_Os09g39420
	TGAAGCTGCCAGCATGATCTA	LOC_Os04g57610
	TGAAGCTGCCAGCATGATCTA	LOC_Os07g29820
osa-miR167d-5p	TGAAGCTGCCAGCATGATCTG	LOC_Os09g39420
osa-miR167e-3p	AGATCATGTTGCAGCTTCACT	LOC_Os08g12760
osa-miR167f/g/j/h-5p/i-5p	TGAAGCTGCCAGCATGATCTA	LOC_Os09g39420
osa-miR167h-3p	AGGTCATGCTGTAGTTTCATC	LOC_Os01g20900
	AGGTCATGCTGTAGTTTCATC	LOC_Os12g29990
osa-miR167i-3p	AGATCATGTTGCAGCTTCACT	LOC_Os08g12760
osa-miR169a	CAGCCAAGGATGACTTGCCGA	LOC_Os06g08720
osa-miR171a/b/c-3p/d-3p/e-3p/f-3p	TGATTGAGCCGCGCCAATATC	LOC_Os06g01620
	TGATTGAGCCGCGCCAATATC	LOC_Os04g46860
	TGATTGAGCCGCGCCAATATC	LOC_Os02g44370
	TGATTGAGCCGCGCCAATATC	LOC_Os02g44360
osa-miR172a	AGAATCTTGATGATGCTGCAT	LOC_Os05g03040
	AGAATCTTGATGATGCTGCAT	LOC_Os07g13170
	AGAATCTTGATGATGCTGCAT	LOC_Os10g36250
	AGAATCTTGATGATGCTGCAT	LOC_Os03g60430
	AGAATCTTGATGATGCTGCAT	LOC_Os04g55560
osa-miR172d-3p	AGAATCTTGATGATGCTGCAT	LOC_Os05g03040
	AGAATCTTGATGATGCTGCAT	LOC_Os07g13170
	AGAATCTTGATGATGCTGCAT	LOC_Os10g36250
	AGAATCTTGATGATGCTGCAT	LOC_Os03g60430
	AGAATCTTGATGATGCTGCAT	LOC_Os04g55560
osa-miR172d-5p	GCAGCACCATCAAGATTCAC	LOC_Os08g42980
	GCAGCACCATCAAGATTCAC	LOC_Os05g07632
	GCAGCACCATCAAGATTCAC	LOC_Os02g47020
	GCAGCACCATCAAGATTCAC	LOC_Os02g37150
osa-miR1846a-3p	TGACCCCGTTCTCCTCGCCGG	LOC_Os03g55010
	TGACCCCGTTCTCCTCGCCGG	LOC_Os03g55030
	TGACCCCGTTCTCCTCGCCGG	LOC_Os05g15520
osa-miR1846b-3p	TGACCCCGTTCTCCTCGCCGG	LOC_Os03g55010
	TGACCCCGTTCTCCTCGCCGG	LOC_Os03g55030
	TGACCCCGTTCTCCTCGCCGG	LOC_Os05g15520
osa-miR1846d-3p	TATCCGGCGCCGCAGGGAGG	LOC_Os10g42540
osa-miR1846d-5p	TCCCACCGAGCAGCCGGATCTC	LOC_Os04g48030
osa-miR1846e	CAACGAGGAGGCCGGGACCA	LOC_Os02g04100
osa-miR1847.1	TGCAGTTTGCAGTTGTGGCAC	LOC_Os08g33830
osa-miR1857-3p	TCATGCTCCAAGAAAACCAGG	LOC_Os10g32348
	TCATGCTCCAAGAAAACCAGG	LOC_Os10g32300
osa-miR1874-3p	TATGGATGGAGGTGTAACCCGATG	LOC_Os02g20950
osa-miR2055	TTTCCTTGGGAAGGTGGTTTC	LOC_Os01g65080
osa-miR2863b	TTCGTTTATTTGGACTAGAGT	LOC_Os06g14040
osa-miR2864.2	TTGTTTTGCATTGTATAGGTA	LOC_Os01g55880
	TTGTTTTGCATTGTATAGGTA	LOC_Os03g29760
osa-miR2866	TCTAGTTTGTGTTCAGCATC	LOC_Os04g45670
	TCTAGTTTGTGTTCAGCATC	LOC_Os03g27800
osa-miR319b	TTGGACTGAAGGGTGCTCCC	LOC_Os12g42190
	TTGGACTGAAGGGTGCTCCC	LOC_Os01g55100
	TTGGACTGAAGGGTGCTCCC	LOC_Os01g59660
	TTGGACTGAAGGGTGCTCCC	LOC_Os12g35630
osa-miR390-3p	CGCTATCTATCCTGAGCTCC	LOC_Os05g40950
	CGCTATCTATCCTGAGCTCC	LOC_Os11g09940
	CGCTATCTATCCTGAGCTCC	LOC_Os07g30800
osa-miR393a	TCCAAAGGGATCGCATTGATC	LOC_Os05g05800
	TCCAAAGGGATCGCATTGATC	LOC_Os04g32460
osa-miR393b-3p	TCAGTGCAATCCCTTTGGAAT	LOC_Os05g03550
osa-miR393b-5p	TCCAAAGGGATCGCATTGATC	LOC_Os05g05800
	TCCAAAGGGATCGCATTGATC	LOC_Os04g32460
osa-miR394	TTGGCATTCTGTCCACCTCC	LOC_Os01g69940
	TTGGCATTCTGTCCACCTCC	LOC_Os04g38525
	TTGGCATTCTGTCCACCTCC	LOC_Os04g38520
	TTGGCATTCTGTCCACCTCC	LOC_Os05g51150
osa-miR396a-5p	TTCCACAGCTTTCTTGAACTG	LOC_Os06g02560
	TTCCACAGCTTTCTTGAACTG	LOC_Os11g35030
	TTCCACAGCTTTCTTGAACTG	LOC_Os04g51190
	TTCCACAGCTTTCTTGAACTG	LOC_Os03g47140
	TTCCACAGCTTTCTTGAACTG	LOC_Os11g19810
	TTCCACAGCTTTCTTGAACTG	LOC_Os01g08560
	TTCCACAGCTTTCTTGAACTG	LOC_Os02g47280
osa-miR396b-5p	TTCCACAGCTTTCTTGAACTG	LOC_Os06g02560
	TTCCACAGCTTTCTTGAACTG	LOC_Os11g35030
	TTCCACAGCTTTCTTGAACTG	LOC_Os04g51190
	TTCCACAGCTTTCTTGAACTG	LOC_Os03g47140
	TTCCACAGCTTTCTTGAACTG	LOC_Os11g19810
	TTCCACAGCTTTCTTGAACTG	LOC_Os01g08560
	TTCCACAGCTTTCTTGAACTG	LOC_Os02g47280
osa-miR396c-5p	TTCCACAGCTTTCTTGAACTG	LOC_Os06g02560
	TTCCACAGCTTTCTTGAACTG	LOC_Os11g35030
	TTCCACAGCTTTCTTGAACTG	LOC_Os04g51190
	TTCCACAGCTTTCTTGAACTG	LOC_Os03g47140
	TTCCACAGCTTTCTTGAACTG	LOC_Os01g08560
	TTCCACAGCTTTCTTGAACTG	LOC_Os02g47280
osa-miR396d/e-5p/g/h	TTCCACAGCTTTCTTGAACTG	LOC_Os06g02560
	TTCCACAGCTTTCTTGAACTG	LOC_Os11g35030
	TTCCACAGCTTTCTTGAACTG	LOC_Os04g51190
	TTCCACAGCTTTCTTGAACTG	LOC_Os03g47140
	TTCCACAGCTTTCTTGAACTG	LOC_Os02g47280
osa-miR3980a-3p	CTGGCCGAGGCCGTCGATTCT	LOC_Os08g35860
	CTGGCCGAGGCCGTCGATTCT	LOC_Os07g42740
	CTGGCCGAGGCCGTCGATTCT	LOC_Os10g42240
osa-miR3980a-5p/b-5p	AATCGACGGCCTCAGTCAGGG	LOC_Os12g38970
osa-miR399d/i/j	TGCCAAAGGAGAGTTGCCCTG	LOC_Os04g55230
osa-miR444a-3p.2	TTGCTGCCTCAAGCTTGCTGC	LOC_Os03g56280
	TTGCTGCCTCAAGCTTGCTGC	LOC_Os02g49840
	TTGCTGCCTCAAGCTTGCTGC	LOC_Os04g37920
	TTGCTGCCTCAAGCTTGCTGC	LOC_Os09g31486
	TGCAGTTGCTGCCTCAAGCTT	LOC_Os05g47560
	TGCAGTTGCTGCCTCAAGCTT	LOC_Os02g36924
	TGCAGTTGCTGCCTCAAGCTT	LOC_Os08g06510
	TGCAGTTGCTGCCTCAAGCTT	LOC_Os05g51000
	TGTTGTCTCAAGCTTGCTGCC	LOC_Os02g49992
	TGCAGTTGTTGTCTCAAGCTT	LOC_Os09g13610
	TGCAGTTGTTGTCTCAAGCTT	LOC_Os03g63750
	TGCAGTTGTTGTCTCAAGCTT	LOC_Os08g38700
	TGCAGTTGTTGTCTCAAGCTT	LOC_Os12g37370
osa-miR444b.1	TTGCTGCCTCAAGCTTGCTGC	LOC_Os02g49840
	TGCAGTTGCTGCCTCAAGCTT	LOC_Os02g36924
	TGTTGTCTCAAGCTTGCTGCC	LOC_Os02g49992
osa-miR444b.2/c.2	TGCAGTTGCTGCCTCAAGCTT	LOC_Os02g36924
	TGCAGTTGCTGCCTCAAGCTT	LOC_Os08g06510
	TGCAGTTGCTGCCTCAAGCTT	LOC_Os02g49840
	TGCAGTTGTTGTCTCAAGCTT	LOC_Os09g13610
	TGCAGTTGTTGTCTCAAGCTT	LOC_Os03g63750
	TGCAGTTGTTGTCTCAAGCTT	LOC_Os08g38700
	TGCAGTTGTTGTCTCAAGCTT	LOC_Os12g37370
osa-miR444c.1	TGCAGTTGCTGCCTCAAGCTT	LOC_Os02g36924
	TGCAGTTGCTGCCTCAAGCTT	LOC_Os02g49840
	TGTTGTCTCAAGCTTGCTGCC	LOC_Os02g49992
osa-miR444d.2/e	TGCAGTTGCTGCCTCAAGCTT	LOC_Os05g47560
	TGCAGTTGCTGCCTCAAGCTT	LOC_Os02g36924
	TGCAGTTGCTGCCTCAAGCTT	LOC_Os08g06510
	TGCAGTTGCTGCCTCAAGCTT	LOC_Os02g49840
	TGCAGTTGCTGCCTCAAGCTT	LOC_Os05g51000
osa-miR444d.3	TGCAGTTGCTGCCTCAAGCTT	LOC_Os02g49840
	TGCAGTTGTTGTCTCAAGCTT	LOC_Os12g37370
osa-miR444f	TTGCTGCCTCAAGCTTGCTGC	LOC_Os02g49840
	TGCAGTTGCTGCCTCAAGCTT	LOC_Os02g36924
	TGCAGTTGCTGCCTCAAGCTT	LOC_Os08g06510
	TGCAGTTGTTGCCTCAAGCTT	LOC_Os01g44990
osa-miR5144-3p	TCTCCTCAGCAGCACAAGAAG	LOC_Os11g09280
osa-miR5144-5p	TTCTTGTGCTGCTGAAGAGAC	LOC_Os07g30800
osa-miR5147	ACAACTCTTGTGGATGGAGGG	LOC_Os07g41710
osa-miR5160	CGAGATCGATGGTATATTTCTG	LOC_Os03g64350
osa-miR528-3p	CCTGTGCTTGCCTCTTCCATT	LOC_Os05g04220
osa-miR528-5p	TGGAAGGGGCATGCAGAGGAG	LOC_Os07g38290
	TGGAAGGGGCATGCAGAGGAG	LOC_Os09g20090
	TGGAAGGGGCATGCAGAGGAG	LOC_Os04g39120
	TGGAAGGGGCATGCAGAGGAG	LOC_Os08g42640
	TGGAAGGGGCATGCAGAGGAG	LOC_Os08g36420
osa-miR529b	AGAAGAGAGAGAGTACAGCTT	LOC_Os11g30370
	AGAAGAGAGAGAGTACAGCTT	LOC_Os02g04680
	AGAAGAGAGAGAGTACAGCTT	LOC_Os12g38270
osa-miR530-5p	TGCATTTGCACCTGCACCTA	LOC_Os03g52840
	TGCATTTGCACCTGCACCTA	LOC_Os04g51400
	TGCATTTGCACCTGCACCTA	LOC_Os08g32100
	TGCATTTGCACCTGCACCTA	LOC_Os11g04520
	TGCATTTGCACCTGCACCTA	LOC_Os04g21820
	TGCATTTGCACCTGCACCTA	LOC_Os12g44340
	TGCATTTGCACCTGCACCTA	LOC_Os01g01120
osa-miR531b	CTCGCCGGGGCTGCGTGCCG	LOC_Os06g39960
	CTCGCCGGGGCTGCGTGCCG	LOC_Os04g54790
	CTCGCCGGGGCTGCGTGCCG	LOC_Os01g62290
	CTCGCCGGGGCTGCGTGCCG	LOC_Os04g45370
osa-miR5337b	CTAGAACGGCAAGCAATTTGA	LOC_Os01g15110
osa-miR535-5p	TGACAACGAGAGAGAGCACGC	LOC_Os06g45310
	TGACAACGAGAGAGAGCACGC	LOC_Os06g49010
osa-miR5809	TCGTCGCCGGCGACCACAGC	LOC_Os11g06020
	TCGTCGCCGGCGACCACAGC	LOC_Os10g40360
	TCGTCGCCGGCGACCACAGC	LOC_Os05g03750
	TCGTCGCCGGCGACCACAGC	LOC_Os07g06840
	TCGTCGCCGGCGACCACAGC	LOC_Os03g53710
	TCGTCGCCGGCGACCACAGC	LOC_Os01g64270
	TCGTCGCCGGCGACCACAGC	LOC_Os09g34140
	TCGTCGCCGGCGACCACAGC	LOC_Os09g10750
	TCGTCGCCGGCGACCACAGC	LOC_Os03g60580
	TCGTCGCCGGCGACCACAGC	LOC_Os12g02030
	TCGTCGCCGGCGACCACAGC	LOC_Os11g02070
	TCGTCGCCGGCGACCACAGC	LOC_Os11g09280
	TCGTCGCCGGCGACCACAGC	LOC_Os05g45920
	TCGTCGCCGGCGACCACAGC	LOC_Os07g46630
	TCGTCGCCGGCGACCACAGC	LOC_Os12g37650
	TCGTCGCCGGCGACCACAGC	LOC_Os04g54630
	TCGTCGCCGGCGACCACAGC	LOC_Os03g46230
	TCGTCGCCGGCGACCACAGC	LOC_Os03g15110
	TCGTCGCCGGCGACCACAGC	LOC_Os07g15020
	TCGTCGCCGGCGACCACAGC	LOC_Os08g05620
	TCGTCGCCGGCGACCACAGC	LOC_Os10g37110
	TCGTCGCCGGCGACCACAGC	LOC_Os11g41600
	TCGTCGCCGGCGACCACAGC	LOC_Os03g56950
	TCGTCGCCGGCGACCACAGC	LOC_Os03g25850
	TCGTCGCCGGCGACCACAGC	LOC_Os02g10480
	TCGTCGCCGGCGACCACAGC	LOC_Os12g25180
	TCGTCGCCGGCGACCACAGC	LOC_Os05g03760
osa-miR820/a/b/c	TCGGCCTCGTGGATGGACCAG	LOC_Os02g26860
	TCGGCCTCGTGGATGGACCAG	LOC_Os03g55030
	TCGGCCTCGTGGATGGACCAG	LOC_Os03g55010
novel_miR112	GTCAGCCTTGATCTCTATT	LOC_Os10g41590
	GTCAGCCTTGATCTCTATT	LOC_Os03g61960
novel_miR115	TTGTTGTTGACGGGGTCGGCGAGGTGGTC	LOC_Os03g39610
	TTGTTGTTGACGGGGTCGGCGAGGTGGTC	LOC_Os02g10390
	TTGTTGTTGACGGGGTCGGCGAGGTGGTC	LOC_Os07g37550
	TTGTTGTTGACGGGGTCGGCGAGGTGGTC	LOC_Os01g52240
	TTGTTGTTGACGGGGTCGGCGAGGTGGTC	LOC_Os01g41710
	TTGTTGTTGACGGGGTCGGCGAGGTGGTC	LOC_Os09g17740
novel_miR119	GCTTTGTGTTCATGGCCCT	LOC_Os08g41070
	GCTTTGTGTTCATGGCCCT	LOC_Os07g44670
	GCTTTGTGTTCATGGCCCT	LOC_Os11g44014
novel_miR13	TCAGCCTTGATCGCTATTGACCC	LOC_Os09g34060
novel_miR16	TTCTTTCCGACCCATACAAGGTTCCG	LOC_Os03g02010
novel_miR23	TGCATCAAAGTGAACAGGC	LOC_Os09g39420
	TGCATCAAAGTGAACAGGC	LOC_Os02g31874
novel_miR33	AAACTCGGCTCAATCTCTT	LOC_Os10g14870
novel_miR81	CGCGAGGTGGAGAAGCAGGGC	LOC_Os02g29320
	CGCGAGGTGGAGAAGCAGGGC	LOC_Os01g05080
	CGCGAGGTGGAGAAGCAGGGC	LOC_Os07g43810
	CGCGAGGTGGAGAAGCAGGGC	LOC_Os12g05260
novel_miR89	TTGACAGAAGAGAGTGAGCA	LOC_Os02g04680
	TTGACAGAAGAGAGTGAGCA	LOC_Os06g45310
	TTGACAGAAGAGAGTGAGCA	LOC_Os09g32944
	TTGACAGAAGAGAGTGAGCA	LOC_Os11g30370
	TTGACAGAAGAGAGTGAGCA	LOC_Os06g49010
	TTGACAGAAGAGAGTGAGCA	LOC_Os08g35000
	TTGACAGAAGAGAGTGAGCA	LOC_Os08g41940

## Sheet: Table S6
Table S6 The miRNA/targets regulatory units in response to Xoo strain PXO86 infection in rice
miRNA Id	miRNA sequence	Gene ID	Gene Annotation	Gene symbol	KEGG_pathways
novel_mir112	GTCAGCCTTGATCTCTATT	LOC_Os10g41590	Flowering-Related RING Protein 1	E3	ko03013(RNA transport)
novel_mir115	TTGTTGTTGACGGGGTCGGCGAGGTGGTC	LOC_Os03g39610	chlorophyll A-B binding protein	LHC	ko00196(Photosynthesis - antenna proteins)
	TTGTTGTTGACGGGGTCGGCGAGGTGGTC	LOC_Os02g10390	chlorophyll A-B binding protein	LHC	ko00196(Photosynthesis - antenna proteins)
	TTGTTGTTGACGGGGTCGGCGAGGTGGTC	LOC_Os01g52240	chlorophyll A-B binding protein	LHC	ko00196(Photosynthesis - antenna proteins)
osa-miR1425-5p	TAGGATTCAATCCTTGCTGCT	LOC_Os10g35436	Pentatricopeptide-repeat protein 1	PPR	ko03018(RNA degradation)
	TAGGATTCAATCCTTGCTGCT	LOC_Os10g35230	Pentatricopeptide-repeat protein 2	PPR	ko03018(RNA degradation)
	TAGGATTCAATCCTTGCTGCT	LOC_Os10g35240	Pentatricopeptide-repeat protein4	PPR	ko03018(RNA degradation)
osa-miR1432-5p	ATCAGGAGAGATGACACCGAC	LOC_Os03g59770	Calcium-binding protein CML21-like	CML	ko04070 (Phosphatidylinositol signaling system);ko04626 (Plant-pathogen interaction)
osa-miR159a.1	TTTGGATTGAAGGGAGCTCTG	LOC_Os01g59660	GAMYB-like protein 1	MYB	ko04626 (Plant-pathogen interaction)
	TTTGGATTGAAGGGAGCTCTG	LOC_Os06g40330	MYB family transcription factor	MYB	ko00190 (Oxidative phosphorylation);ko00860 (Porphyrin and chlorophyll metabolism)
	TTTGGATTGAAGGGAGCTCTG	LOC_Os12g10740	leucine-rich repeat family protein	LRR	ko04075 (Plant hormone signal transduction)
	TTTGGATTGAAGGGAGCTCTG	LOC_Os01g47530	Mitogen-activated protein kinase 8	MPK8	ko04075 (Plant hormone signal transduction)
osa-miR159b	TTTGGATTGAAGGGAGCTCTG	LOC_Os01g59660	GAMYB-like protein 1	MYB	ko04626 (Plant-pathogen interaction)
	TTTGGATTGAAGGGAGCTCTG	LOC_Os06g40330	MYB family transcription factor	MYB	ko00190 (Oxidative phosphorylation);ko00860 (Porphyrin and chlorophyll metabolism)
	TTTGGATTGAAGGGAGCTCTG	LOC_Os12g10740	leucine-rich repeat family protein	LRR	ko04075 (Plant hormone signal transduction)
	TTTGGATTGAAGGGAGCTCTG	LOC_Os01g47530	Mitogen-activated protein kinase 8	MPK8	ko04075 (Plant hormone signal transduction)
osa-miR160a-5p	TGCCTGGCTCCCTGTATGCCA	LOC_Os10g33940	Auxin response factor 22	ARF	ko04075 (Plant hormone signal transduction)
	TGCCTGGCTCCCTGTATGCCA	LOC_Os02g41800	Auxin response factor 8	ARF	ko04075 (Plant hormone signal transduction)
	TGCCTGGCTCCCTGTATGCCA	LOC_Os06g47150	Auxin response factor 18	ARF	ko04075 (Plant hormone signal transduction)
	TGCCTGGCTCCCTGTATGCCA	LOC_Os04g43910	Auxin response factor 10	ARF	ko04075 (Plant hormone signal transduction)
osa-miR160f-5p	TGCCTGGCTCCCTGTATGCCA	LOC_Os10g33940	Auxin response factor 22	ARF	ko04075 (Plant hormone signal transduction)
	TGCCTGGCTCCCTGTATGCCA	LOC_Os02g41800	Auxin response factor 8	ARF	ko04075 (Plant hormone signal transduction)
	TGCCTGGCTCCCTGTATGCCA	LOC_Os06g47150	Auxin response factor 18	ARF	ko04075 (Plant hormone signal transduction)
	TGCCTGGCTCCCTGTATGCCA	LOC_Os04g43910	Auxin response factor 10	ARF	ko04075 (Plant hormone signal transduction)
osa-miR162a	TCGATAAACCTCTGCATCCAG	LOC_Os03g02970	Dicer-like protein 1	DCL	ko03008(Ribosome biogenesis in eukaryotes)
osa-miR164a	TGGAGAAGCAGGGCACGTGCA	LOC_Os08g10080	NAC transcription factor 104	NAC	ko03018 (RNA degradation)
	TGGAGAAGCAGGGCACGTGCA	LOC_Os12g41680	NAC transcription factor 60	NAC	ko03018 (RNA degradation)
	TGGAGAAGCAGGGCACGTGCA	LOC_Os04g38720	NAC transcription factor 2	NAC	ko03018 (RNA degradation)
	TGGAGAAGCAGGGCACGTGCA	LOC_Os06g46270	NAC transcription factor 11	NAC	ko03018 (RNA degradation)
	TGGAGAAGCAGGGCACGTGCA	LOC_Os02g36880	NAC transcription factor 1	NAC	ko03018 (RNA degradation)
osa-miR164d	TGGAGAAGCAGGGCACGTGCA	LOC_Os08g10080	NAC transcription factor 104	NAC	ko03018 (RNA degradation)
	TGGAGAAGCAGGGCACGTGCA	LOC_Os12g41680	NAC transcription factor 60	NAC	ko03018 (RNA degradation)
	TGGAGAAGCAGGGCACGTGCA	LOC_Os04g38720	NAC transcription factor 2	NAC	ko03018 (RNA degradation)
	TGGAGAAGCAGGGCACGTGCA	LOC_Os06g46270	NAC transcription factor 11	NAC	ko03018 (RNA degradation)
	TGGAGAAGCAGGGCACGTGCA	LOC_Os02g36880	NAC transcription factor 1	NAC	ko03018 (RNA degradation)
osa-miR164e	TGGAGAAGCAGGGCACGTGCA	LOC_Os08g10080	NAC transcription factor 104	NAC	ko03018 (RNA degradation)
	TGGAGAAGCAGGGCACGTGCA	LOC_Os12g41680	NAC transcription factor 60	NAC	ko03018 (RNA degradation)
	TGGAGAAGCAGGGCACGTGCA	LOC_Os04g38720	NAC transcription factor 2	NAC	ko03018 (RNA degradation)
	TGGAGAAGCAGGGCACGTGCA	LOC_Os06g46270	NAC transcription factor 11	NAC	ko03018 (RNA degradation)
	TGGAGAAGCAGGGCACGTGCA	LOC_Os02g36880	NAC transcription factor 1	NAC	ko03018 (RNA degradation)
osa-miR164f	TGGAGAAGCAGGGCACGTGCA	LOC_Os08g10080	NAC transcription factor 104	NAC	ko03018 (RNA degradation)
	TGGAGAAGCAGGGCACGTGCA	LOC_Os12g41680	NAC transcription factor 60	NAC	ko03018 (RNA degradation)
	TGGAGAAGCAGGGCACGTGCA	LOC_Os04g38720	NAC transcription factor 2	NAC	ko03018 (RNA degradation)
	TGGAGAAGCAGGGCACGTGCA	LOC_Os06g46270	NAC transcription factor 11	NAC	ko03018 (RNA degradation)
	TGGAGAAGCAGGGCACGTGCA	LOC_Os02g36880	NAC transcription factor 1	NAC	ko03018 (RNA degradation)
osa-miR166g-3p	TCGGACCAGGCTTCATTCCCC	LOC_Os03g43930	Homeobox-leucine zipper protein HOX32	HD-ZIP	-
	TCGGACCAGGCTTCATTCCCC	LOC_Os12g41860	Homeobox-leucine zipper protein HOX33	HD-ZIP	-
	TCGGACCAGGCTTCATTCCCC	LOC_Os03g01890	Homeobox-leucine zipper protein HOX10	HD-ZIP	-
	TCGGACCAGGCTTCATTCCCC	LOC_Os10g33960	Homeobox-leucine zipper protein HOX9	HD-ZIP	-
osa-miR166k-3p	TCGGACCAGGCTTCATTCCCC	LOC_Os03g43930	Homeobox-leucine zipper protein HOX32	HD-ZIP	-
	TCGGACCAGGCTTCATTCCCC	LOC_Os12g41860	Homeobox-leucine zipper protein HOX33	HD-ZIP	-
	TCGGACCAGGCTTCATTCCCC	LOC_Os03g01890	Homeobox-leucine zipper protein HOX10	HD-ZIP	-
	TCGGACCAGGCTTCATTCCCC	LOC_Os10g33960	Homeobox-leucine zipper protein HOX9	HD-ZIP	-
osa-miR167a-5P	TGAAGCTGCCAGCATGATCTA	LOC_Os04g57610	Auxin response factor 8	ARF	ko04075 (Plant hormone signal transduction)
	TGAAGCTGCCAGCATGATCTA	LOC_Os09g39420	WD40 repeat-like domain containing protein	WD40	ko03018 (RNA degradation)
osa-miR167b	TGAAGCTGCCAGCATGATCTA	LOC_Os04g57610	Auxin response factor 8	ARF	ko04075 (Plant hormone signal transduction)
	TGAAGCTGCCAGCATGATCTA	LOC_Os09g39420	WD40 repeat-like domain containing protein	WD40	ko03018 (RNA degradation)
osa-miR167d-5P	TGAAGCTGCCAGCATGATCTA	LOC_Os09g39420	WD40 repeat-like domain containing protein	WD40	ko03018 (RNA degradation)
osa-miR167f	TGAAGCTGCCAGCATGATCTA	LOC_Os09g39420	WD40 repeat-like domain containing protein	WD40	ko03018 (RNA degradation)
osa-miR167g	TGAAGCTGCCAGCATGATCTA	LOC_Os09g39420	WD40 repeat-like domain containing protein	WD40	ko03018 (RNA degradation)
osa-miR167h-5p	TGAAGCTGCCAGCATGATCTA	LOC_Os09g39420	WD40 repeat-like domain containing protein	WD40	ko03018 (RNA degradation)
osa-miR167j	TGAAGCTGCCAGCATGATCTA	LOC_Os09g39420	WD40 repeat-like domain containing protein	WD40	ko03018 (RNA degradation)
osa-miR171b	TGATTGAGCCGTGCCAATATC	LOC_Os04g46860	GRAS plant-specific transcription factor	GRAS	ko04075(Plant hormone signal transduction)
	TGATTGAGCCGTGCCAATATC	LOC_Os06g01620	GRAS plant-specific transcription factor	GRAS	ko04075(Plant hormone signal transduction)
	TGATTGAGCCGTGCCAATATC	LOC_Os02g44360	GRAS plant-specific transcription factor	GRAS	ko04075(Plant hormone signal transduction)
	TGATTGAGCCGTGCCAATATC	LOC_Os02g44370	GRAS plant-specific transcription factor	GRAS	ko04075(Plant hormone signal transduction)
osa-miR1846a-3p	TGACCCCGTTCTCCTCGCCGG	LOC_Os03g55010	UDP-glucosyltransferase family protein	UGT	ko00565(Ether lipid metabolism);ko00600(Sphingolipid metabolism)
	TGACCCCGTTCTCCTCGCCGG	LOC_Os03g55030	UDP-glucosyltransferase family protein	UGT	ko00565(Ether lipid metabolism);ko00600(Sphingolipid metabolism)
osa-miR1846b-3p	TGACCCCGTTCTCCTCGCCGG	LOC_Os03g55010	UDP-glucosyltransferase family protein	UGT	ko00565(Ether lipid metabolism);ko00600(Sphingolipid metabolism)
	TGACCCCGTTCTCCTCGCCGG	LOC_Os03g55030	UDP-glucosyltransferase family protein	UGT	ko00565(Ether lipid metabolism);ko00600(Sphingolipid metabolism)
osa-miR396a-5p	TTCCACAGCTTTCTTGAACTG	LOC_Os06g02560	Growth-regulating factor 5	GRF	-
	TTCCACAGCTTTCTTGAACTG	LOC_Os11g35030	Growth regulating factor protein 8	GRF	-
	TTCCACAGCTTTCTTGAACTG	LOC_Os04g51190	Growth-regulating factor 3	GRF	-
	TTCCACAGCTTTCTTGAACTG	LOC_Os03g47140	Growth regulating factor protein 9	GRF	-
osa-miR396b-5p	TTCCACAGCTTTCTTGAACTG	LOC_Os06g02560	Growth-regulating factor 5	GRF	-
	TTCCACAGCTTTCTTGAACTG	LOC_Os11g35030	Growth regulating factor protein 8	GRF	-
	TTCCACAGCTTTCTTGAACTG	LOC_Os04g51190	Growth-regulating factor 3	GRF	-
	TTCCACAGCTTTCTTGAACTG	LOC_Os03g47140	Growth regulating factor protein 9	GRF	-
osa-miR444a-3p.2	TGCAGTTGCTGCCTCAAGCTT	LOC_Os02g49840	MADS-box transcription factor 27	MADS	ko03060 (Protein export)
osa-miR444c.1	TGCAGTTGCTGCCTCAAGCTT	LOC_Os02g49840	MADS-box transcription factor 27	MADS	ko03060 (Protein export)
osa-miR444c.2	TGCAGTTGCTGCCTCAAGCTT	LOC_Os02g49840	MADS-box transcription factor 27	MADS	ko03060 (Protein export)
osa-miR528-5p	TGGAAGGGGCATGCAGAGGAG	LOC_Os07g38290	Cupredoxin domain containing protein	Cupredoxins	-
	TGGAAGGGGCATGCAGAGGAG	LOC_Os09g20090	OsORAP1, Cupredoxin superfamily protein	Cupredoxins	ko00053 (Ascorbate and aldarate metabolism)
	TGGAAGGGGCATGCAGAGGAG	LOC_Os08g36420	Zinc/iron permease family protein	ZIP	-

## Sheet: Table S7
Table S7 Primers used in this study
Primers for qRT-PCR:
Gene ID	Forward primer (5'-3')	Reverse primer (5'-3')
OsPR1a	TGCTATGCTACGTGTTTATG	AAATACGGCTGACAGTACAG
OsPR1b	GGCAACTTCGTCGGACAGA	CCGTGGACCTGTTTACATTTTCA
OsWRKY45-1	GAAGAATCATGGATGGACACGG	GACACATCAACAAGGAATTTACAAAC
OsPBZ1	CGCAAGTCATGTCCTAAAGTCG	ATGCCATAGTAGCCATCCACG
OsACTIN1	CCTGACGGAGCGTGGTTAC	CCAGGGCGATGTAGGAAAGC
osa-miR1320-5p	TCGCTTGGAACGGAGGAATT
osa-mi1432-5p	TCGCTATCAGGAGAGATGAC
osa-miR159b	CGGCGGTTTGGATTGAAGGGA
osa-miR160a-5p	TTCCTTGCCTGGCTCCCTGT
osa-miR164a	TTCCTTGGAGAAGCAGGGCA
osa-miR167a-5p	TCGCTTGAAGCTGCCAGCAT
osa-miR167d-5p	TCGCGTGAAGCTGCCAGCAT
osa-miR172a	GCGGCGGAGAATCTTGATGATG
osa-miR396e-5p	TCGCGTCCACAGGCTTTCTT
osa-miR528-5p	TTCCTTGGAAGGGGCATGCA
Universal		GTGCAGGGTCCGAGGT
U6	GGGGACATCCGATAAAATTGG	ACCATTTCTCGATTTGTGCGT
LOC_Os01g59660	AACAAGTGGGCTCGGATGG	CTGGAGCACTGCTGATCTTC
LOC_OsOs12g41680	TTGAGCAAGTGCCCTGCTTC	CCATGATCCAGGTAGCTCATGC
LOC_Os04g57610	CAGTCCGTTGGCCTAGTTCC	GCAGGGAAGCAACTCCTGAA
LOC_Os03g59770	ACACAACACAAACACATCGCA	TACTCGAACGTCGCCACAAA
LOC_Os06g47150	ATGGCATTCGAGACGGAGGA	GAGGCGAGAATGGAGCAAGG
LOC_Os04g51190	CGTTCGCCTTGGGGTCTAAT	TGTGCTCATCTGCCAATGGT
Stem-loop primers :
Gene ID	Sequence (5'-3')
osa-miR1320-5p	GTCGTATCCAGTGCAGGGTCCGAGGTATTCGCACTGGATACGACCTATAA
osa-mi1432-5p	GTCGTATCCAGTGCAGGGTCCGAGGTATTCGCACTGGATACGACGTCGGT
osa-miR159b	GTCGTATCCAGTGCAGGGTCCGAGGTATTCGCACTGGATACGACCAGAGC
osa-miR160a-5p	GTCGTATCCAGTGCAGGGTCCGAGGTATTCGCACTGGATACGACTGGCAT
osa-miR164a	GTCGTATCCAGTGCAGGGTCCGAGGTATTCGCACTGGATACGACTGCACG
osa-miR167a-5p	GTCGTATCCAGTGCAGGGTCCGAGGTATTCGCACTGGATACGACTAGATC
osa-miR167d-5p	GTCGTATCCAGTGCAGGGTCCGAGGTATTCGCACTGGATACGACCAGATC
osa-miR172a	GTCGTATCCAGTGCAGGGTCCGAGGTATTCGCACTGGATACGACATGCAG
osa-miR528-5p	GTCGTATCCAGTGCAGGGTCCGAGGTATTCGCACTGGATACGACCTCCTC
osa-miR396e-5p	GTCGTATCCAGTGCAGGGTCCGAGGTATTCGCACTGGATACGACCAGTTC
Primers for vector construction or genotype identification:
Gene ID	Forward primer (5'-3')	Reverse primer (5'-3')
osa-miR159b	GACTAGTACCTTTCACCCATCAACAGCA	CGGGGTACCAGTGGCTGAAGTAACGCCAA
osa-miR164a	CGAAGCTTCAGAAGGAAACGGCAAGAAC	CCGGTACCTCCACTCCAACACTCCACTG
osa-miR167d	AAGCTTATCCTCAGTTCTTGACTCTTGCTC	GGTACCTCTCAGAGCCTTCTTCTTCCT
